# Supplementary material for: Identification of gene targets against dormant phase Mycobacterium tuberculosis infections
Source: BMC Infect Dis. 2007 Jul 26;7:84. doi: 10.1186/1471-2334-7-84 (PMC1950094; doi:10.1186/1471-2334-7-84)
Supplement: Additional file 1 — Scoring and annotations for all predicted open reading frames in the Mycobacterium tuberculosis genome. Searchable table of scoring results for all protein coding genes in the Mycobacterium tuberculosis genome. [file 1471-2334-7-84-S1.xls]

## Sheet: Table S1
Table S1. Scoring and annotations for all predicted open reading frames in the Mycobacterium tuberculosis genome. DevR regulon genes are in blue font. RelA regulon genes in green font.
Rv#	Up-regulation Score	Down-regulation Score	Gene Attenuation Score	Gene ID	Protein ID	Func-tional Class	Functional class description	KEGG link	Sanger Link	Genbank Function	Genbank Note	Brief Annotation (adapted from Voskuil et.al. 2004)	UpReg mRNA expr: Aerated starvation, 24 & 96h (Betts)	UpReg mRNA expr: Starvation under 50% dissolved O2, up to 75d (Hamp- shire)	UpReg mRNA expr: in vitro hypoxia 'Wayne model', NRP-1 & NRP-2, (Muttu-cumaru)	UpReg mRNA expr: in vitro hypoxia 'Wayne model', NRP-1 & NRP-2 (Voskuil)	UpReg mRNA expr: 24 & 48 h in mouse macro-phage (Schnap- pinger)	UpReg mRNA expr: 7d in hollow fiber, subQ in mouse (Karakou-sis)	UpReg mRNA expr: 3 & 4 wk in mice (Talaat)		TraSH KO's: req'd for optimal growth on petri plates (Sassetti 03, Mol Micro)	TraSH KO's: req'd for suvival in mouse macro-phage, 7d (Rengarajan)	TraSH KO's: genes req'd for survival in mice (spleen), upto 7 wk (Sassetti 03, PNAS)		DownReg mRNA expr: Aerated starvation, 24 & 96h (Betts)	DownReg mRNA expr: Starvation under 50% dissolved O2, up to 75d (Hamp- shire)	DownReg mRNA expr: in vitro hypoxia 'Wayne model', NRP-1 & NRP-2 (Voskuil)	DownReg mRNA expr: 7d in hollow fiber, subQ in mouse (Karakou-sis)	DownReg mRNA expr: 24 & 48 h in mouse macro-phage (Schnap-pinger)	DownReg mRNA expr: 3 & 4 wk in mice (Talaat)	dosR Regulon - Not included in score	relA regulon - Not included in score
Rv0001	5.45	-2.395	3.285	dnaA	NP_214515.1	2	information pathways	http://www.genome.ad.jp/dbget-bin/www_bget?mtu:Rv0001	http://www.sanger.ac.uk/Projects/M_tuberculosis/Gene_list/CDS/Rv0001.shtml	PLAYS AN IMPORTANT ROLE IN THE INITIATION AND REGULATION OF CHROMOSOMAL REPLICATION. BINDS TO THE ORIGIN OF REPLICATION; IT BINDS SPECIFICALLY DOUBLE-STRANDED DNA AT A 9 BP CONSENSUS (DNAA BOX): 5'-TTATC(C/A)A(C/A)A-3'. DNAA BINDS TO ATP AND TO ACIDIC PHOSPHOLIPIDS. DNAA PROTEIN BINDS THE ORIGIN OF REPLICATION (oriC), ATP AND ADP, AND EXHIBITED WEAK ATPase ACTIVITY."	/note="Rv0001, (MT0001, MTV029.01, P49993), len: 507 aa. dnaA, chromosomal replication initiator protein (see citations below), equivalent to other Mycobacterial CHROMOSOMAL REPLICATION INITIATOR PROTEINS e.g. P46388|DNAA_MYCLE from Mycobacterium leprae (502 aa); Q9L7L7|DNAA_MYCPA from Mycobacterium paratuberculosis (509 aa); P49990|DNAA_MYCAV from Mycobacterium avium (508 aa); P49992|DNAA_MYCSM …	chromosomal replication initiator protein						2.855	2.595		3.285						-0.345		-2.05			1
Rv0002	0.65	-3.395	0	dnaN	NP_214516.1	2	information pathways	http://www.genome.ad.jp/dbget-bin/www_bget?mtu:Rv0002	http://www.sanger.ac.uk/Projects/M_tuberculosis/Gene_list/CDS/Rv0002.shtml	DNA POLYMERASE III IS A COMPLEX, MULTICHAIN ENZYME RESPONSIBLE FOR MOST OF THE REPLICATIVE SYNTHESIS IN BACTERIA. THIS DNA POLYMERASE ALSO EXHIBITS 3' TO 5' EXONUCLEASE ACTIVITY. THE BETA CHAIN IS REQUIRED FOR INITIATION OF REPLICATION ONCE IT IS CLAMPED ONTO DNA, IT SLIDES FREELY (BIDIRECTIONAL AND ATP-INDEPENDENT) ALONG DUPLEX DNA [CATALYTIC ACTIVITY: N deoxynucleoside triphosphate = N diphosph…	/note="Rv0002, (MTV029.02, MTCY10H4.0), len: 402 aa. dnaN, DNA polymerase III (beta chain) (EC 2.7.7.7) (see citations below), equivalent to other Mycobacterial DNA POLYMERASES III BETA CHAIN e.g. NP_301130.1|NC_002677 from Mycobacterium leprae (399 aa); Q9L7L6|DP3B_MYCPA from Mycobacterium avium subsp. paratuberculosis (399 aa); P52851|DP3B_MYCSM from Mycobacterium smegmatis (397 aa); etc. Also …	DNA polymerase III, [beta] subunit	0.43						0.22								-2.22		-1.175
Rv0003	1.865	-6.015	0	recF	NP_214517.1	2	information pathways	http://www.genome.ad.jp/dbget-bin/www_bget?mtu:Rv0003	http://www.sanger.ac.uk/Projects/M_tuberculosis/Gene_list/CDS/Rv0003.shtml	THE RECF PROTEIN IS INVOLVED IN DNA METABOLISM AND RECOMBINATION; IT IS REQUIRED FOR DNA REPLICATION AND NORMAL SOS INDUCIBILITY. RECF BINDS PREFERENTIALLY TO SINGLE-STRANDED, LINEAR DNA. IT ALSO SEEMS TO BIND ATP."	/note="Rv0003, (MTCY10H4.01), len: 385 aa. recF, DNA replication and repair protein (see citations below), equivalent to others Mycobacterial DNA replication and repair proteins e.g. NP_301131.1|NC_002677 from Mycobacterium leprae (385 aa); Q9L7L5|RECF_MYCPA from Mycobacterium avium subsp. paratuberculosis (385 aa); P50916|RECF_MYCSM from Mycobacterium smegmatis (384 aa); etc. Also highly similar…	DNA replication and SOS induction						1.865							-1.52	-0.53	-2.285		-1.68
Rv0004	1.04	-1.995	0		NP_214518.1	10	conserved hypothetical protein	http://www.genome.ad.jp/dbget-bin/www_bget?mtu:Rv0004	http://www.sanger.ac.uk/Projects/M_tuberculosis/Gene_list/CDS/Rv0004.shtml	UNKNOWN"	/note="Rv0004, (MTCY10H4.02), len: 187 aa. Conserved hypothetical protein (see Salazar et al., 1996), highly similar, but longer 21 aa in N-terminus, to AAF33696.1|AF222789 unknown protein from Mycobacterium avium subsp. paratuberculosis (166 aa); and highly similar to NP_301132.1|NC_002677 conserved hypothetical protein from Mycobacterium leprae (189 aa); S70990 hypothetical protein from Mycobac…	conserved hypothetical protein				1.04											-1.995
Rv0005	2.89	-10.81	4.98	gyrB	NP_214519.1	2	information pathways	http://www.genome.ad.jp/dbget-bin/www_bget?mtu:Rv0005	http://www.sanger.ac.uk/Projects/M_tuberculosis/Gene_list/CDS/Rv0005.shtml	DNA GYRASE NEGATIVELY SUPERCOILS CLOSED CIRCULAR DOUBLE-STRANDED DNA IN AN ATP-DEPENDENT MANNER AND ALSO CATALYZES THE INTERCONVERSION OF OTHER TOPOLOGICAL ISOMERS OF DOUBLE-STRANDED DNA RINGS, INCLUDING CATENANES AND KNOTTED RINGS [CATALYTIC ACTIVITY: ATP-dependent breakage, passage and rejoining of double-stranded DNA]."	/note="Rv0005, (MTCY10H4.03), len: 714 aa. gyrB, DNA gyrase subunit B (EC 5.99.1.3) (see citations below), equivalent, except in N-terminus, to other Mycobacterial DNA GYRASES SUBUNIT B e.g. T10005 from Mycobacterium leprae (697 aa); Q9L7L3|GYRB_MYCPA from Mycobacterium avium subsp. paratuberculosis (677 aa) (has its N-terminus shorter); P48355|GYRB_MYCSM from Mycobacterium smegmatis (675 aa); et…	DNA gyrase subunit B		2.89							4.98				-2.635		-4.59		-3.585
Rv0006	2.98	-8.86	0	gyrA	NP_214520.1	2	information pathways	http://www.genome.ad.jp/dbget-bin/www_bget?mtu:Rv0006	http://www.sanger.ac.uk/Projects/M_tuberculosis/Gene_list/CDS/Rv0006.shtml	DNA GYRASE NEGATIVELY SUPERCOILS CLOSED CIRCULAR DOUBLE-STRANDED DNA IN AN ATP-DEPENDENT MANNER AND ALSO CATALYZES THE INTERCONVERSION OF OTHER TOPOLOGICAL ISOMERS OF DOUBLE-STRANDED DNA RINGS, INCLUDING CATENANES AND KNOTTED RINGS [CATALYTIC ACTIVITY: ATP-dependent breakage, passage and rejoining of double-stranded DNA]."	/note="Rv0006, (MTCY10H4.04), len: 838 aa. gyrA, DNA gyrase subunit A (EC 5.99.1.3) (see citations below), equivalent, except in N-terminus, to other Mycobacterial DNA GYRASES SUBUNIT A e.g. Q57532|GYRA_MYCLE|T10006 from Mycobacterium leprae (1273 aa); P48354|GYRA_MYCSM from Mycobacterium smegmatis (842 aa); etc. Also highly similar to others e.g. P35885|GYRA_STRCO DNA GYRASE SUBUNIT A from Strep…	DNA gyrase subunit A		1.665			0.975	0.34							-2.935		-3.075		-2.85
Rv0007	1.045	-10.065	0		NP_214521.1	3	cell wall and cell processes	http://www.genome.ad.jp/dbget-bin/www_bget?mtu:Rv0007	http://www.sanger.ac.uk/Projects/M_tuberculosis/Gene_list/CDS/Rv0007.shtml	UNKNOWN"	/note="Rv0007, (MTCY10H4.05), len: 304 aa. Possible conserved membrane protein, highly similar to Z70722|MLCB1770_7 from Mycobacterium leprae (303 aa), FASTA scores: opt: 812, E(): 1.6e-25, (54.2% identity in 319 aa overlap). C-terminal part highly similar to C-terminus of CAB92992.1|AL357152 putative integral membrane protein from Streptomyces coelicolor (185 aa); and N-terminal part highly simi…	conserved hypothetical protein		1.045											-2.33		-3.2		-4.535
Rv0008c	4.525	-1.185	0		NP_214522.1	3	cell wall and cell processes	http://www.genome.ad.jp/dbget-bin/www_bget?mtu:Rv0008c	http://www.sanger.ac.uk/Projects/M_tuberculosis/Gene_list/CDS/Rv0008c.shtml	UNKNOWN"	/note="Rv0008c, (MTCY10H4.07c), len: 145 aa. Possible membrane protein."	hypothetical protein				3.45		0.105	0.97										-1.185
Rv0009	1.165	-15.97	0	ppiA	NP_214523.1	2	information pathways	http://www.genome.ad.jp/dbget-bin/www_bget?mtu:Rv0009	http://www.sanger.ac.uk/Projects/M_tuberculosis/Gene_list/CDS/Rv0009.shtml	PPIASES ACCELERATE THE FOLDING OF PROTEINS [CATALYTIC ACTIVITY: CIS-TRANS ISOMERIZATION OF PROLINE IMIDIC PEPTIDE BONDS IN OLIGOPEPTIDES]."	/note="Rv0009, (MTCY10H4.08), len: 182. Probable ppiA (alternate gene name: cfp22), iron-regulated peptidyl-prolyl cis-trans isomerase A (EC 5.2.1.8), equivalent to NP_301138.1|NC_002677 putative peptidyl-prolyl cis-trans isomerase from Mycobacterium leprae (182 aa), FASTA score: (90.1% identity in 182 aa overlap). Also highly similar to others e.g. T36725 from Streptomyces coelicolor (177 aa); T…	peptidyl-prolyl cis-trans isomerase							1.165						-2.765	-3.57	-4.685		-4.95			1
Rv0010c	4.025	-3.085	4.74		NP_214524.1	3	cell wall and cell processes	http://www.genome.ad.jp/dbget-bin/www_bget?mtu:Rv0010c	http://www.sanger.ac.uk/Projects/M_tuberculosis/Gene_list/CDS/Rv0010c.shtml	UNKNOWN"	/note="Rv0010c, (MTCY10H4.10c), len: 141 aa. Probable conserved membrane protein, equivalent to NP_301139.1|NC_002677 putative membrane protein from Mycobacterium leprae (137 aa); and similar to Rv1417|P71686|YE17_MYCTU HYPOTHETICAL 16.4 kDa PROTEIN from Mycobacterium tuberculosis (154 aa), FASTA scores: opt: 121, E(): 0.097, (29.6% identity in 81 aa overlap)."	hypothetical protein					1.89		2.135			4.74							-3.085
Rv0011c	4.06	-10.18	0		NP_214525.1	3	cell wall and cell processes	http://www.genome.ad.jp/dbget-bin/www_bget?mtu:Rv0011c	http://www.sanger.ac.uk/Projects/M_tuberculosis/Gene_list/CDS/Rv0011c.shtml	UNKNOWN"	/note="Rv0011c, (MTCY10H4.11c), len: 93 aa. Probable conserved transmembrane protein, equivalent to NP_301140.1|NC_002677 conserved hypothetical protein from Mycobacterium leprae (93 aa); and similar to AL079308|SCH69_24 hypothetical protein from Streptomyces coelicolor (84 aa), FASTA scores: opt: 135, E(): 0.0068, (32.6% identity in 92 aa overlap)."	hypothetical protein		2.905					1.155						-1.18	-1.85	-3.76		-3.39
Rv0012	2.22	-1.49	0		NP_214526.1	3	cell wall and cell processes	http://www.genome.ad.jp/dbget-bin/www_bget?mtu:Rv0012	http://www.sanger.ac.uk/Projects/M_tuberculosis/Gene_list/CDS/Rv0012.shtml	UNKNOWN"	/note="Rv0012, (MTCY10H4.12), len: 262 aa. Probable conserved membrane protein, similar to AL079308|SCH69_23|T36722 hypothetical protein from Streptomyces coelicolor (237 aa), FASTA scores: opt: 506, E(): 1.9e-25, (39.8% identity in 236 aa overlap). Some similarity to BLU0|1958_35A2 DIVIB (fragment) (188 aa), FASTA scores: opt: 204, E(): 8.9e-07, (35.6% identity in 90 aa overlap); and G1129091|DD…	possible cell division protein				2.22											-0.905			-0.585
Rv0013	0	-3.115	0	trpG	YP_177615.1	7	intermediary metabolism and respiration	http://www.genome.ad.jp/dbget-bin/www_bget?mtu:Rv0013	http://www.sanger.ac.uk/Projects/M_tuberculosis/Gene_list/CDS/Rv0013.shtml	POSSIBLY INVOLVED IN BIOSYNTHESIS OF TRYPTOPHAN (AT THE FIRST STEP). SUPPOSED TETRAMER OF TWO COMPONENTS I AND TWO COMPONENTS II: COMPONENT I (Rv1609|trpE) CATALYZES THE FORMATION OF ANTHRANILATE USING AMMONIA RATHER THAN GLUTAMINE, WHEREAS COMPONENT II (Rv0013|trpG) PROVIDES GLUTAMINE AMIDOTRANSFERASE ACTIVITY. POSSIBLY PARTICIPATES IN THE TRYPTOPHAN-DEPENDENT INDOLE-3-ACETIC ACID PRODUCTION [CA…	/note="Rv0013, (MTCY10H4.13), len: 232 aa. Possible trpG, anthranilate synthase component II (glutamine amidotransferase) (EC 4.1.3.27), equivalent to NP_301141.1|NC_002677 putative p-aminobenzoate synthase glutamine amidotransferase from Mycobacterium leprae (232 aa). Also highly similar to others e.g. P26922|TRPG_AZOBR Anthranilate synthase component II from Azospirillum brasilense (196 aa), FA…	p-aminobenzoate synthase glutamine amidotransferase													-1.425					-1.69
Rv0014c	0	-8.52	4.355	pknB	NP_214528.1	9	regulatory protein	http://www.genome.ad.jp/dbget-bin/www_bget?mtu:Rv0014c	http://www.sanger.ac.uk/Projects/M_tuberculosis/Gene_list/CDS/Rv0014c.shtml	INVOLVED IN SIGNAL TRANSDUCTION (VIA PHOSPHORYLATION). THOUGHT TO REGULATE CELL DIVISION/DIFFERENTIATION. CAN PHOSPHORYLATE THE PEPTIDE SUBSTRATE MYELIN BASIC PROTEIN (MBP) [CATALYTIC ACTIVITY: ATP + A PROTEIN = ADP + A PHOSPHOPROTEIN]."	/note="Rv0014c, (MTCY10H4.14c), len: 626 aa. pknB, transmembrane serine/threonine-protein kinase (EC 2.7.1.-) (see citations below), equivalent to MLCB1770_9|T10009 probable serine/threonine-specific protein kinase from Mycobacterium leprae (622 aa), FASTA scores: opt: 3600, E(): 0, (86.4% identity in 626 aa overlap). Also similar (highly similar in N-terminus) to others e.g. T36717 from Streptom…	serine-threonine protein kinase									4.355				-2.025	-0.995	-2.21		-3.29
Rv0015c	0	-5.085	4.1	pknA	NP_214529.1	9	regulatory protein	http://www.genome.ad.jp/dbget-bin/www_bget?mtu:Rv0015c	http://www.sanger.ac.uk/Projects/M_tuberculosis/Gene_list/CDS/Rv0015c.shtml	INVOLVED IN SIGNAL TRANSDUCTION (VIA PHOSPHORYLATION). THOUGHT TO REGULATE MORPHOLOGICAL CHANGES ASSOCIATED WITH CELL DIVISION/DIFFERENTIATION PROCESS. PHOSPHORYLATES AT SERINE AND THREONINE RESIDUES [CATALYTIC ACTIVITY: ATP + A PROTEIN = ADP + A PHOSPHOPROTEIN]."	/note="Rv0015c, (MTCY10H4.15c), len: 431 aa. pknA, transmembrane serine/threonine-protein kinase (EC 2.7.1.-), magnesium/manganese dependent (see citations below), equivalent to MLCB1770_10|NP_301143.1|NC_002677 putative serine/threonine protein kinase from Mycobacterium leprae (437 aa), FASTA scores: opt: 1883, E(): 0, (72.1% identity in 434 aa overlap). And also highly similar to other kinases …	serine-threonine protein kinase									4.1						-2.225		-2.86
Rv0016c	3.02	-3.47	0	pbpA	NP_214530.1	3	cell wall and cell processes	http://www.genome.ad.jp/dbget-bin/www_bget?mtu:Rv0016c	http://www.sanger.ac.uk/Projects/M_tuberculosis/Gene_list/CDS/Rv0016c.shtml	INVOLVED IN PEPTIDOGLYCAN SYNTHESIS (AT THE FINAL STAGES). CELL WALL FORMATION; PBPA IS SUPPOSED TO BE RESPONSIBLE FOR THE DETERMINATION OF THE ROD SHAPE OF THE CELL. ITS SYNTHESIZES CROSS-LINKED PEPTIDOGLYCAN FROM LIPID INTERMEDIATES."	/note="Rv0016c, (MTCY10H4.16c), len: 491 aa. Probable pbpA, penicillin-binding protein, equivalent to NP_301144.1|NC_002677 putative penicillin-binding protein from Mycobacterium leprae (492 aa); and highly similar to MLCB1770_1 penicillin binding protein from Mycobacterium leprae (474 aa), FASTA scores: opt: 2516, E(): 0, (82.4% identity in 472 aa overlap). Also similar to others e.g. T36716 fro…	penicillin-binding protein				3.02									-1.405		-2.065
Rv0017c	1.985	-6.07	4.94	rodA	NP_214531.1	3	cell wall and cell processes	http://www.genome.ad.jp/dbget-bin/www_bget?mtu:Rv0017c	http://www.sanger.ac.uk/Projects/M_tuberculosis/Gene_list/CDS/Rv0017c.shtml	THIS IS A SEPTUM-PEPTIDOGLYCAN BIOSYNTHETIC PROTEIN, INVOLVED IN CELL WALL FORMATION. PLAYS A ROLE IN THE STABILIZATION OF THE FTSZ RING DURING CELL DIVISION."	/note="Rv0017c, (MTCY10H4.17c), len: 469 aa. Probable rodA (alternate gene name: ftsW), cell division protein, integral membrane protein, equivalent to MLCB1770_12|T10012 probable cell division protein from Mycobacterium leprae (465 aa), FASTA scores: opt: 2475, E(): 0, (81.9% identity in 469 aa overlap). Also highly similar to others e.g. T36715|SCH69.16 from Streptomyces coelicolor (479 aa); NP…	FtsW/RodA/SpovE family		1.985								4.94					-1.875		-2.045	-2.15
Rv0018c	0	-8.305	4.99	ppp	NP_214532.1	7	intermediary metabolism and respiration	http://www.genome.ad.jp/dbget-bin/www_bget?mtu:Rv0018c	http://www.sanger.ac.uk/Projects/M_tuberculosis/Gene_list/CDS/Rv0018c.shtml	INVOLVED IN REGULATION (USING DEPHOSPHORYLATION OF A SPECIFIC PHOSPHORYLATED SUBSTRATE)."	/note="Rv0018c, (MTCY10H4.18c), len: 514 aa. Possible ppp, serine/threonine phosphatase (EC 3.1.3.16), equivalent to MLCB1770_13|T10013 PUTATIVE PHOSPHOPROTEIN PHOSPHATASE from Mycobacterium leprae (509 aa), FASTA scores: opt: 2517, E(): 0. Also highly similar to others e.g. T36714 probable protein phosphatase from Streptomyces coelicolor (515 aa); CAA10712.1|AJ132604 pppL protein from Lactococcu…	putative phosphoprotein phosphatase										4.99			-2.16		-2.22		-3.575	-0.35
Rv0019c	0.99	-9.19	4.935		NP_214533.1	10	conserved hypothetical protein	http://www.genome.ad.jp/dbget-bin/www_bget?mtu:Rv0019c	http://www.sanger.ac.uk/Projects/M_tuberculosis/Gene_list/CDS/Rv0019c.shtml	UNKNOWN"	/note="Rv0019c, (MTCY10H4.19c), len: 155 aa. Conserved hypothetical protein, equivalent to MLCB1770_14|NP_301147.1|NC_002677 conserved hypothetical protein from Mycobacterium leprae (155 aa), FASTA scores: opt: 902, E(): 0, (91.0% identity in 155 aa overlap). Also highly similar to T36713|AL079308|SCH69_14 from Streptomyces coelicolor (172 aa), FASTA scores: opt: 389, E(): 6e-21, (46.2% identity …	conserved hypothetical protein							0.99			4.935			-1.775		-3.25		-4.165
Rv0020c	0	-8.595	4.695		NP_214534.1	10	conserved hypothetical protein	http://www.genome.ad.jp/dbget-bin/www_bget?mtu:Rv0020c	http://www.sanger.ac.uk/Projects/M_tuberculosis/Gene_list/CDS/Rv0020c.shtml	UNKNOWN"	/note="Rv0020c, (MTCY10H4.20c), len: 527 aa. TB39.8, conserved hypothetical protein, identified by proteomic study by the Statens Serum Institute, Denmark (spot TB39.8) (see citation below). Highly similar to NP_301148.1|NC_002677 conserved hypothetical protein from Mycobacterium leprae (488 aa); and Z70722|MLCB1770_15|T10015 hypothetical protein from Mycobacterium leprae (463 aa), FASTA scores: …	conserved hypothetical protein										4.695			-0.745		-3.265		-4.585
Rv0021c	0	-7.515	0		NP_214535.1	10	conserved hypothetical protein	http://www.genome.ad.jp/dbget-bin/www_bget?mtu:Rv0021c	http://www.sanger.ac.uk/Projects/M_tuberculosis/Gene_list/CDS/Rv0021c.shtml	UNKNOWN"	/note="Rv0021c, (MTCY10H4.21c), len: 322 aa. Conserved hypothetical protein, similar to various proteins e.g. NP_464341.1|NC_003210 protein similar to oxidoreductases from Listeria monocytogenes (309 aa); NP_357973.1|NC_003098 Enoyl-acyl carrier protein(ACP) reductase from Streptococcus pneumoniae (324 aa); 2NPD_NEUCR|G726338 2-nitropropane dioxygenase precursor from Neurospora crassa (378 aa), F…	conserved hypothetical protein														-1.075	-0.15		-4.315	-1.975
Rv0022c	3.195	-0.01	0	whiB5	NP_214536.1	9	regulatory protein	http://www.genome.ad.jp/dbget-bin/www_bget?mtu:Rv0022c	http://www.sanger.ac.uk/Projects/M_tuberculosis/Gene_list/CDS/Rv0022c.shtml	INVOLVED IN TRANSCRIPTIONAL MECHANISM."	/note="Rv0022c, (MTCY10H4.22c), len: 139 aa. Probable whiB5 (alternate gene name: whmG), WhiB-like regulatory protein (see citations below), similar to WhiB paralogue of Streptomyces coelicolor, wblE gene product (85 aa). Shows some similarity to O88103|AJ239086|SCO239086_1|WHID|SC6G4.45c|WBLB WHID PROTEIN from Streptomyces coelicolor (112 aa), FASTA scores: opt: 125, E(): 0.055, (37.1% identity …	conserved hypothetical protein				2.625	0.57										-0.01
Rv0023	0.71	-5.77	0		NP_214537.1	9	regulatory protein	http://www.genome.ad.jp/dbget-bin/www_bget?mtu:Rv0023	http://www.sanger.ac.uk/Projects/M_tuberculosis/Gene_list/CDS/Rv0023.shtml	POSSIBLY INVOLVED IN TRANSCRIPTIONAL MECHANISM."	/note="Rv0023, (MTCY10H4.23),len: 256 aa. Possible transcriptional regulator, equivalent to CAB96432.1|AJ251434 hypothetical protein from Mycobacterium avium subsp. paratuberculosis (146 aa). N-terminus showing similarity with other transcriptional regulators e.g. AE0002|ECAE000240_9 from Escherichia coli strain K12 (178 aa), FASTA scores: opt: 149, E(): 0.0048, (33.3% identity in 84 aa overlap);…	putative transcriptional regulator						0.71							-0.53	-2.845			-2.395
Rv0024	6.295	-3.145	0		NP_214538.1	0	virulence, detoxification, adaptation	http://www.genome.ad.jp/dbget-bin/www_bget?mtu:Rv0024	http://www.sanger.ac.uk/Projects/M_tuberculosis/Gene_list/CDS/Rv0024.shtml	UNKNOWN. THE P60 PROTEIN IS A MAJOR EXTRACELLULAR PROTEIN MAY BE INVOLVED IN THE INVASION OF HOST CELLS."	/note="Rv0024, (MTCY10H4.24), len: 281 aa. Putative secreted protein, p60 homologue, similar in part to others and relatives proteins e.g. P60_LISIV|Q01837 protein p60 precursor (invasion-associated protein) from Listeria ivanovii (524 aa), FASTA scores: opt: 245, E(): 1.5e-08, (37.0% identity in 100 aa overlap); CAB92656.1|AL356832 putative NPL/P60 family secreted protein from Streptomyces coeli…	putative p60 homologue				4.155			2.14							-0.78	-1.295		-1.07
Rv0025	0	-0.07	0		NP_214539.1	10	conserved hypothetical protein	http://www.genome.ad.jp/dbget-bin/www_bget?mtu:Rv0025	http://www.sanger.ac.uk/Projects/M_tuberculosis/Gene_list/CDS/Rv0025.shtml	UNKNOWN"	/note="Rv0025, (MTCY10H4.25), len: 120 aa. Conserved hypothetical protein, showing some similarity to other proteins from Mycobacterium tuberculosis e.g. Rv0739 (268 aa), FASTA score: (37.6% identity in 101 aa overlap), and Rv0026 FASTA score: (35.4% identity in 113 aa overlap); etc."	conserved hypothetical protein														-0.04	-0.03
Rv0026	1.74	0	0		NP_214540.1	10	conserved hypothetical protein	http://www.genome.ad.jp/dbget-bin/www_bget?mtu:Rv0026	http://www.sanger.ac.uk/Projects/M_tuberculosis/Gene_list/CDS/Rv0026.shtml	UNKNOWN"	/note="Rv0026, (MTCY10H4.26), len: 448 aa. Conserved hypothetical protein, showing some similarity to other proteins from Mycobacterium tuberculosis: Rv0025 FASTA score: (35.4% identity in 113 aa overlap) and Rv0739 (268 aa), FASTA score: (32.4% identity in 142 aa overlap)."	conserved hypothetical protein				1.445			0.295
Rv0027	8.25	0	0		NP_214541.1	16	conserved hypothetical protein with an orthologue in M. bovis	http://www.genome.ad.jp/dbget-bin/www_bget?mtu:Rv0027	http://www.sanger.ac.uk/Projects/M_tuberculosis/Gene_list/CDS/Rv0027.shtml	UNKNOWN"	/note="Rv0027, (MTCY10H4.27), len: 105 aa. Hypothetical unknown protein."	conserved hypothetical protein	2.355	2.02		2.505	1.37
Rv0028	1.65	0	0		NP_214542.1	16	conserved hypothetical protein with an orthologue in M. bovis	http://www.genome.ad.jp/dbget-bin/www_bget?mtu:Rv0028	http://www.sanger.ac.uk/Projects/M_tuberculosis/Gene_list/CDS/Rv0028.shtml	UNKNOWN"	/note="Rv0028, (MTCY10H4.28), len: 101 aa. Hypothetical unknown protein."	hypothetical protein				1.65
Rv0029	0.17	-5.105	0		NP_214543.1	10	conserved hypothetical protein	http://www.genome.ad.jp/dbget-bin/www_bget?mtu:Rv0029	http://www.sanger.ac.uk/Projects/M_tuberculosis/Gene_list/CDS/Rv0029.shtml	UNKNOWN"	/note="Rv0029, (MTCY10H4.29), len: 365 aa. Conserved hypothetical protein, showing some similarity to other proteins from Mycobacterium tuberculosis e.g. C-terminal region of Rv2082|MTCY49_21|E247006 hypothetical 73.6 kDa protein (721 aa), FASTA scores: opt: 453, E(): 1.2e-22, (38.5% identity in 265 aa overlap); Rv3899c|MTY15F10_12 HYPOTHETICAL 40.8 kDa PROTEIN (410 aa), FASTA score: (33.7% ident…	conserved hypothetical protein				0.17											-1.43		-1.235	-2.44
Rv0030	0.175	-3.695	0		NP_214544.1	16	conserved hypothetical protein with an orthologue in M. bovis	http://www.genome.ad.jp/dbget-bin/www_bget?mtu:Rv0030	http://www.sanger.ac.uk/Projects/M_tuberculosis/Gene_list/CDS/Rv0030.shtml	UNKNOWN"	/note="Rv0030, (MTCY10H4.30), len: 109 aa. Hypothetical unknown protein."	hypothetical protein				0.175													-3.695
Rv0031	6.825	-3.8	0		NP_214545.1	5	insertion seqs and phages	http://www.genome.ad.jp/dbget-bin/www_bget?mtu:Rv0031	http://www.sanger.ac.uk/Projects/M_tuberculosis/Gene_list/CDS/Rv0031.shtml	NORMALY, REQUIRED FOR THE TRANSPOSITION OF AN INSERTION ELEMENT."	/note="Rv0031, (MTCY10H4.31), len: 70 aa. Possible remnant of a transposase, showing partial similarity to mycobacterial transposases in a short overlap, e.g. Rv2791c|MTV002_57 (459 aa), FASTA score: (72.2% identity in 36 aa overlap); Rv2885c, Rv2978c, Rv3827c, etc."	conserved hypothetical protein				4.225	2.125		0.475							-3.8
Rv0032	3.2	-3.775	0	bioF2	NP_214546.1	7	intermediary metabolism and respiration	http://www.genome.ad.jp/dbget-bin/www_bget?mtu:Rv0032	http://www.sanger.ac.uk/Projects/M_tuberculosis/Gene_list/CDS/Rv0032.shtml	COULD BE INVOLVED IN BIOTIN BIOSYNTHESIS (AT THE FIRST STEP) [CATALYTIC ACTIVITY: 6-CARBOXYHEXANOYL-COA + L-ALANINE = 8-AMINO-7-OXONONANOATE + CoA + CO2]."	/note="Rv0032, (MTCY10H4.32), len: 771 aa. Probable bioF2, 8-amino-7-oxononanoate synthase (EC 2.3.1.47), with its C-terminal similar to others e.g. BIOF_BACSU|P53556 8-amino-7-oxononanoate synthase from Bacillus subtilis (389 aa), FASTA scores: opt: 775, E(): 0, (37.9% identity in 346 aa overlap); P22806|BIOF_BACSH from Bacillus sphaericus (389 aa); etc. Also similar to BIOF1|Rv1569|MTCY336_35 f…	C-terminal similar to B. subtilis BioF				1.17	2.03									-2.285	-1.49
Rv0033	0	-7.54	0	acpA	NP_214547.1	1	lipid metabolism	http://www.genome.ad.jp/dbget-bin/www_bget?mtu:Rv0033	http://www.sanger.ac.uk/Projects/M_tuberculosis/Gene_list/CDS/Rv0033.shtml	KEY COMPONENT IN DE NOVO FATTY ACID BIOSYNTHESIS. THIS PROTEIN IS SUPPOSED TO BE THE CARRIER OF THE GROWING FATTY ACID CHAIN IN FATTY ACID BIOSYNTHESIS."	/note="Rv0033, (MTCY10H4.33), len: 87 aa. Probable acpA (alternate gene name: acpP), acyl carrier protein, similar to others e.g. ACP_BACSU|P80643 acyl carrier protein (acp) from Bacillus subtilis (77 aa), FASTA scores: opt: 149, E(): 0.00026, (41.4% identity in 70 aa overlap); NP_224500.1|NC_000922 Acyl Carrier Protein from Chlamydophila pneumoniae (79 aa); NP_228471.1|NC_000853 acyl carrier pro…	possible acyl carrier protein															-2.725		-4.47	-0.345
Rv0034	0	-6.815	0		NP_214548.1	10	conserved hypothetical protein	http://www.genome.ad.jp/dbget-bin/www_bget?mtu:Rv0034	http://www.sanger.ac.uk/Projects/M_tuberculosis/Gene_list/CDS/Rv0034.shtml	UNKNOWN"	/note="Rv0034, (MTCY10H4.34), len: 131 aa. Conserved hypothetical protein, showing weak similarity to AE001980|AE001980_7 hypothetical protein from Deinococcus radiodurans (120 aa), FASTA scores: opt: 141, E(): 0.0028, (29.3% identity in 123 aa overlap)."	hypothetical protein														-3.385	-0.66		-2.77
Rv0035	1.365	-1.77	0	fadD34	YP_177686.1	1	lipid metabolism	http://www.genome.ad.jp/dbget-bin/www_bget?mtu:Rv0035	http://www.sanger.ac.uk/Projects/M_tuberculosis/Gene_list/CDS/Rv0035.shtml	UNKNOWN, BUT INVOLVED IN LIPID DEGRADATION."	/note="Rv0035, (MTCY10H4.35), len: 562 aa. Probable fadD34, fatty-acid-CoA synthetase (EC 6.2.1.-), similar to many e.g. MBU75685_1 acyl-CoA synthase from Mycobacterium bovis (582 aa), FASTA scores: opt: 408, E(): 8.2e-20; etc. Also similar to G1171128 SAFRAMYCIN MX1 SYNTHETASE B (1770 aa), FASTA scores: opt: 445, E(): 1.3e-21, (28.1% identity in 573 aa overlap). Also similar to other proteins fr…	acyl-CoA synthase					1.245	0.12											-1.77
Rv0036c	0	-4.48	0		NP_214550.1	10	conserved hypothetical protein	http://www.genome.ad.jp/dbget-bin/www_bget?mtu:Rv0036c	http://www.sanger.ac.uk/Projects/M_tuberculosis/Gene_list/CDS/Rv0036c.shtml	UNKNOWN"	/note="Rv0036c, (MTCY10H4.36c), len: 257 aa. Conserved hypothetical protein, highly similar to CAB95889.1|AL359988 conserved hypothetical protein from Streptomyces (276 aa). Also some similarity to Rv3099c|MTCY164_10 (283 aa), FASTA scores: E(): 3.3e-05, (25.9% identity in 205 aa overlap)."	conserved hypothetical protein															-0.49		-3.26	-0.73
Rv0037c	0	-1.14	4.735		NP_214551.1	3	cell wall and cell processes	http://www.genome.ad.jp/dbget-bin/www_bget?mtu:Rv0037c	http://www.sanger.ac.uk/Projects/M_tuberculosis/Gene_list/CDS/Rv0037c.shtml	UNKNOWN; POSSIBLY INVOLVED IN TRANSPORT OF MACROLIDE ACROSS THE MEMBRANE."	/note="Rv0037c, (MTCY10H4.37c), len: 441 aa. Probable conserved integral membrane protein, member of major facilitator superfamily (MFS) possibly involved in transport of macrolide, showing some similarity to Rv1258c|MTCY50_24 (419 aa), FASTA score: (25.2% identity in 408 aa overlap); and to AL049826|SCH24_20 from Streptomyces coelicolor (425 aa), FASTA scores: opt: 725, E(): 0, (36.1% identity i…	probable membrane protein										4.735				-1.14
Rv0038	1.535	-1.795	0		NP_214552.1	10	conserved hypothetical protein	http://www.genome.ad.jp/dbget-bin/www_bget?mtu:Rv0038	http://www.sanger.ac.uk/Projects/M_tuberculosis/Gene_list/CDS/Rv0038.shtml	UNKNOWN"	/note="Rv0038, (MTCY10H4.38), len: 202 aa. Conserved hypothetical protein, equivalent to MLCB1770_16|Q50191|Y038_MYCLE hypothetical 22.0 kDa from Mycobacterium leprae (202 aa), FASTA scores: opt: 1194, E(): 0, (88.6% identity in 202 aa overlap). Also highly similar or similar to other hypothetical proteins e.g. CAB72194.1|AL138851|SCE59.07c from Streptomyces coelicolor (193 aa); AAC06288.1|AF0504…	conserved hypothetical protein		1.095		0.44													-1.795
Rv0039c	1.435	-5.99	0		NP_214553.1	3	cell wall and cell processes	http://www.genome.ad.jp/dbget-bin/www_bget?mtu:Rv0039c	http://www.sanger.ac.uk/Projects/M_tuberculosis/Gene_list/CDS/Rv0039c.shtml	UNKNOWN"	/note="Rv0039c, (MTCY21D4.02c, MTCY10H4.39c), len: 115 aa. Possible conserved transmembrane protein, highly similar to NP_301154.1|NC_002677|Z70722|MLCB1770_18 hypothetical protein from Mycobacterium leprae (113 aa), FASTA scores: opt: 492, E(): 7.8e-27, (64.9% identity in 114 aa overlap)."	conserved hypothetical protein		1.435													-1.895		-4.095
Rv0040c	1.575	-8.155	0	mtc28	NP_214554.2	3	cell wall and cell processes	http://www.genome.ad.jp/dbget-bin/www_bget?mtu:Rv0040c	http://www.sanger.ac.uk/Projects/M_tuberculosis/Gene_list/CDS/Rv0040c.shtml	UNKNOWN"	/note="Rv0040c, (MTCY21D4.03c), len: 310 aa. mtc28, secreted proline rich 28 kDa antigen protein (has hydrophobic stretch at N-terminus) (see citation below). Highly similar to O33075|PR28_MYCLE|MT10019 Proline rich 28 kDa antigen from Mycobacterium leprae (278 aa), FASTA scores: opt: 1007, E(): 0, (65.0% identity in 257 aa overlap); and Q9CD47|LPQT_MYCLE|NP_301305.1|NC_002677 putative lipoprotei…	conserved hypothetical protein	0.4	1.175													-3.475		-4.68
Rv0041	4.98	-2.875	3.09	leuS	NP_214555.1	2	information pathways	http://www.genome.ad.jp/dbget-bin/www_bget?mtu:Rv0041	http://www.sanger.ac.uk/Projects/M_tuberculosis/Gene_list/CDS/Rv0041.shtml	INVOLVED IN TRANSLATION MECHANISM [CATALYTIC ACTIVITY: ATP + L-leucine + tRNA(Leu) = AMP + diphosphate + L-leucyl-tRNA(Leu)]."	/note="Rv0041, (MTCY21D4.04), len: 969 aa. Probable leucyl-tRNA synthetase (EC 6.1.1.4), equivalent to NP_301156.1|NC_002677|MLCB628_3 leucyl-tRNA synthase from Mycobacterium leprae (972 aa), FASTA score: (83.6% identity in 972 aa overlap); and highly similar to MLCB1770_20 from Mycobacterium leprae (824 aa), FASTA score: (82.8% identity in 824 aa overlap). Also highly similar to others e.g. CAB6…	leucyl-tRNA synthase		2.155			0.49	2.335			3.09						-0.25		-2.625
Rv0042c	0	-6.75	0		NP_214556.1	9	regulatory protein	http://www.genome.ad.jp/dbget-bin/www_bget?mtu:Rv0042c	http://www.sanger.ac.uk/Projects/M_tuberculosis/Gene_list/CDS/Rv0042c.shtml	POSSIBLY INVOLVED IN TRANSCRIPTIONAL MECHANISM."	/note="Rv0042c, (MTCY21D4.05c), len: 208 aa. Possible transcriptional regulatory protein, MarR-family, highly similar except in N-terminus to CAC32228.1|AL583926 putative MarR-family regulatory protein from Mycobacterium leprae (243 aa). Also similar in part to others e.g. AB76343.1|AL158061 putative MarR-family transcriptional regulator from Streptomyces coelicolor (163 aa); NP_384406.1|NC_00304…	conserved hypothetical protein													-1.42	-2.08	-1.15		-2.1
Rv0043c	0	-0.46	0		NP_214557.1	9	regulatory protein	http://www.genome.ad.jp/dbget-bin/www_bget?mtu:Rv0043c	http://www.sanger.ac.uk/Projects/M_tuberculosis/Gene_list/CDS/Rv0043c.shtml	INVOLVED IN TRANSCRIPTIONAL MECHANISM."	/note="Rv0043c, (MTCY21D4.06c), len: 244 aa. Probable transcriptional regulator, GntR family, similar to others e.g. NP_420584.1|NC_002696 transcriptional regulator GntR family from Caulobacter crescentus (221 aa); NP_294539.1|NC_001263 transcriptional regulator GntR family from Deinococcus radiodurans (267 aa); YIN1_STRAM|P32425 hypothetical transcriptional regulatory protein from Streptomyces a…	transcriptional regulator (GntR family)														-0.46
Rv0044c	1.045	0	0		NP_214558.1	7	intermediary metabolism and respiration	http://www.genome.ad.jp/dbget-bin/www_bget?mtu:Rv0044c	http://www.sanger.ac.uk/Projects/M_tuberculosis/Gene_list/CDS/Rv0044c.shtml	UNKNOWN; PROBABLY INVOLVED IN CELLULAR METABOLISM."	/note="Rv0044c, (MTCY21D4.07c), len: 264 aa. Possible oxidoreductase (EC 1.-.-.-), highly similar to AAD32732.1|MmcI|AF127374| F420-dependent H4MPT reductase from Streptomyces lavendulae (264 aa). Also similar to Mycobacterium tuberculosis proteins e.g. Rv1855c, Rv0953c, Rv0791c, Rv0132c, etc."	possible monooxygenase				1.045
Rv0045c	1.855	-2.87	0		NP_214559.1	1	lipid metabolism	http://www.genome.ad.jp/dbget-bin/www_bget?mtu:Rv0045c	http://www.sanger.ac.uk/Projects/M_tuberculosis/Gene_list/CDS/Rv0045c.shtml	UNKNOWN; PROBABLY INVOLVED IN LIPID BIOSYNTHESIS."	/note="Rv0045c, (MTCY21D4.08c), len 298 aa. Possible hydrolase (EC 3.-.-.-), showing similarity with others eg NP_107230.1|NC_002678 putative hydrolase from Mesorhizobium loti (278 aa); CAB56730.1|AL121600 putative hydrolase from Streptomyces coelicolor (302 aa); NP_438361.1|NC_000907 putative esterase/lipase from Haemophilus influenzae Rd (287 aa); etc. Also similar to Mycobacterium tuberculosis…	possible dihydrolipoamide acetyltransferase		1.855													-2.14		-0.73
Rv0046c	3.985	-7.345	0	ino1	NP_214560.1	7	intermediary metabolism and respiration	http://www.genome.ad.jp/dbget-bin/www_bget?mtu:Rv0046c	http://www.sanger.ac.uk/Projects/M_tuberculosis/Gene_list/CDS/Rv0046c.shtml	INVOLVED IN PHOSPHATIDYLINOSITOL (PI) BIOSYNTHETIC PATHWAY [CATALYTIC ACTIVITY: D-GLUCOSE 6-PHOSPHATE = 1L-MYO-INOSITOL 1-PHOSPHATE]."	/note="Rv0046c, (MTCY21D4.09c), len: 367 aa. ino1 (alternate gene name: tbINO), myo-inositol-1-phosphate synthase (EC 5.5.1.4) (see citations below), equivalent to Q57240|Y046_MYCLE|U00015_14|G466956|B1620_F3_113 HYPOTHETICAL 40.3 KDA PROTEIN from Mycobacterium leprae (369 aa), FASTA scores: opt: 2221, E(): 0, (91.8% identity in 366 aa overlap). N-terminus similar to N-terminus of myo-inositol-1-…	conserved hypothetical protein	2.66	1.325													-3.105		-4.24			1
Rv0047c	1.02	-3.99	0		NP_214561.1	10	conserved hypothetical protein	http://www.genome.ad.jp/dbget-bin/www_bget?mtu:Rv0047c	http://www.sanger.ac.uk/Projects/M_tuberculosis/Gene_list/CDS/Rv0047c.shtml	UNKNOWN"	/note="Rv0047c, (MTCY21D4.10c), len: 180 aa. Conserved hypothetical protein, equivalent to NP_302717.1|NC_002677 conserved hypothetical protein from Mycobacterium leprae (180 aa). Also showing strong similarity to other hypothetical proteins e.g. AL049826|SCH24_22|T36587 from Streptomyces coelicolor (225 aa), FASTA scores: opt: 583, E(): 9e-31, (51.4% identity in 177 aa overlap); etc. Some simila…	conserved hypothetical protein				1.02													-3.99
Rv0048c	0.975	-4.61	0		NP_214562.1	3	cell wall and cell processes	http://www.genome.ad.jp/dbget-bin/www_bget?mtu:Rv0048c	http://www.sanger.ac.uk/Projects/M_tuberculosis/Gene_list/CDS/Rv0048c.shtml	UNKNOWN"	/note="Rv0048c, MTCY21D4.11c, len: 289 aa. Possible membrane protein."	hypothetical protein				0.975													-2.475	-2.135
Rv0049	3.73	-5.68	4.85		NP_214563.1	10	conserved hypothetical protein	http://www.genome.ad.jp/dbget-bin/www_bget?mtu:Rv0049	http://www.sanger.ac.uk/Projects/M_tuberculosis/Gene_list/CDS/Rv0049.shtml	UNKNOWN"	/note="Rv0049, (MTCY21D4.12), len: 137 aa. Conserved hypothetical protein, only equivalent to AL022118|MLCB1913_20 hypothetical protein from Mycobacterium leprae (138 aa), FASTA scores: opt: 768, E(): 0, (83.9% identity in 137 aa overlap)."	hypothetical protein	2.56	1.17								4.85					-3.05		-2.58	-0.05
Rv0050	0	-4.89	0	ponA1	YP_177687.1	3	cell wall and cell processes	http://www.genome.ad.jp/dbget-bin/www_bget?mtu:Rv0050	http://www.sanger.ac.uk/Projects/M_tuberculosis/Gene_list/CDS/Rv0050.shtml	INVOLVED IN PEPTIDOGLYCAN SYNTHESIS (AT THE FINAL STAGES), CELL WALL FORMATION. SYNTHESIS OF CROSS-LINKED PEPTIDOGLYCAN FROM THE LIPID INTERMEDIATES. THE ENZYME HAS A PENICILLIN-INSENSITIVE TRANSGLYCOSYLASE N-TERMINAL DOMAIN (FORMATION OF LINEAR GLYCAN STRANDS) AND A PENICILLIN-SENSITIVE TRANSPEPTIDASE C-TERMINAL DOMAIN (CROSS-LINKING OF THE PEPTIDE SUBUNITS)."	/note="Rv0050, (MTCY21D4.13), len: 678 aa. Probable ponA1, penicillin-binding protein (class A), bienzymatic protein with transglycosylase (EC 2.4.2.-) and transpeptidase (EC 3.4.-.-) activities (see Graham & Clark-Curtiss 1999), highly similar to many e.g. NP_302715.1|NC_002677 penicillin-binding protein from Mycobacterium leprae (708 aa); AAB53123.1|L39923 penicillin binding protein from Mycoba…	penicillin-bonding protein															-3.06		-1.83
Rv0051	3.475	-6.475	0		NP_214565.1	3	cell wall and cell processes	http://www.genome.ad.jp/dbget-bin/www_bget?mtu:Rv0051	http://www.sanger.ac.uk/Projects/M_tuberculosis/Gene_list/CDS/Rv0051.shtml	UNKNOWN"	/note="Rv0051, (MTCY21D4.14), len:560 aa. Probable conserved transmembrane protein, equivalent to NP_302714.1|NC_002677 conserved membrane protein from Mycobacterium leprae (564 aa); and highly similar to C-terminus of AAF25828.1|AF187306_1|AF187306 putative transmembrane protein from Mycobacterium smegmatis (692 aa). Also highly similar to MSGDNAB_5|G886306|L222-ORF5 (418 aa), FASTA scores: opt:…	probable membrane protein		0.66			2.815									-3.575	-2.9
Rv0052	1.1	-4.95	0		NP_214566.1	10	conserved hypothetical protein	http://www.genome.ad.jp/dbget-bin/www_bget?mtu:Rv0052	http://www.sanger.ac.uk/Projects/M_tuberculosis/Gene_list/CDS/Rv0052.shtml	UNKNOWN"	/note="Rv0052, (MTCY21D4.15), len: 187 aa. Conserved hypothetical protein, similar to others e.g. AL049587|SC5F2A_30S|T35272 hypothetical protein from Streptomyces coelicolor (211 aa), FASTA scores: opt: 531, E(): 3.4e-29, (49.5% identity in 182 aa overlap); NP_420588.1|NC_002696 ThiJ/PfpI family protein from Caulobacter crescentus (267 aa); etc. Some similarity to Escherichia coli G1100872|thiJ …	conserved hypothetical protein				1.1										-3.3	-0.34		-1.31
Rv0053	2.275	-9.99	0	rpsF	NP_214567.1	2	information pathways	http://www.genome.ad.jp/dbget-bin/www_bget?mtu:Rv0053	http://www.sanger.ac.uk/Projects/M_tuberculosis/Gene_list/CDS/Rv0053.shtml	BINDS TOGETHER WITH S18 TO 16S RIBOSOMAL RNA."	/note="Rv0053, (MTCY21D4.16), len: 96 aa. Probable 30S ribosomal protein S6, equivalent to RS6_MYCLE|P46389 30s ribosomal protein s6 from Mycobacterium leprae (96 aa), FASTA scores: opt: 570, E(): 1.1e-36, (91.7% identity in 96 aa overlap).Also highly similar to many e.g. Q9X8U2|RS6_STRCO 30S RIBOSOMAL PROTEIN S6 from Streptomyces coelicolor (96 aa); etc. Contains PS01048 Ribosomal protein S6 sig…	30S ribosomal protein S6				2.275										-2.02	-3.375		-4.595			1
Rv0054	1.075	-5.64	0	ssb	NP_214568.1	2	information pathways	http://www.genome.ad.jp/dbget-bin/www_bget?mtu:Rv0054	http://www.sanger.ac.uk/Projects/M_tuberculosis/Gene_list/CDS/Rv0054.shtml	THIS PROTEIN IS ESSENTIAL FOR REPLICATION OF THE CHROMOSOME. IT IS ALSO INVOLVED IN DNA RECOMBINATION AND REPAIR."	/note="Rv0054, (MTCY21D4.17), len: 164 aa. Probable ssb, single-strand binding protein (see Mizrahi & Andersen 1998), equivalent to highly similar to others e.g. SSB_MYCLE|P46390 single-strand binding protein from Mycobacterium leprae (140 aa), FASTA scores: opt: 792, E(): 0, (92.6% identity in 135 aa overlap); and AAK30583.1|AF349434 single-stranded DNA-binding protein from Mycobacterium smegmat…	single strand binding protein				1.075											-3.305		-2.335			1
Rv0055	4.765	-7.43	0	rpsR1	YP_177688.1	2	information pathways	http://www.genome.ad.jp/dbget-bin/www_bget?mtu:Rv0055	http://www.sanger.ac.uk/Projects/M_tuberculosis/Gene_list/CDS/Rv0055.shtml	THIS PROTEIN HAS BEEN IMPLICATED IN AMINOACYL-TRANSFER RNA BINDING. IT APPEARS TO BE SITUATED AT THE DECODING SITE OF MESSENGER RNA."	/note="Rv0055, (MTCY21D4.18), len: 84 aa. Probable rpsR1, 30S ribosomal protein S18-1, equivalent to NP_302711.1|NC_002677|O53125|RS18_MYCLE 30S RIBOSOMAL PROTEIN from Mycobacterium leprae (84 aa). Also highly similar to others e.g. Q9X8U4|R18A_STRCO 30S RIBOSOMAL PROTEIN S18-1 from Streptomyces coelicolor (78 aa); RS18_B|ACST|P10806 30s ribosomal protein s18 (bs21) (77 aa), FASTA scores: opt: 22…	30S ribosomal protein S18		3.705		1.06											-3.38		-4.05			1
Rv0056	0	-7.59	0	rplI	NP_214570.1	2	information pathways	http://www.genome.ad.jp/dbget-bin/www_bget?mtu:Rv0056	http://www.sanger.ac.uk/Projects/M_tuberculosis/Gene_list/CDS/Rv0056.shtml	BINDS TO THE 23S RRNA."	/note="Rv0056, (MTCY21D4.19), len: 152 aa. Probable rplI, 50S ribosomal protein L9, equivalent to RL9_MYCLE|P46385 50s ribosomal protein l9 from Mycobacterium leprae (152 aa), FASTA scores: opt: 847, E(): 0, (88.7% identity in 150 aa overlap). Also highly similar to others e.g. Q9X8U5|RL9_STRCO 50S RIBOSOMAL PROTEIN L9 from Streptomyces coelicolor (148 aa); etc. Contains PS00651 Ribosomal protein…	50S ribosomal protein L9														-0.91	-4.045		-2.635
Rv0057	0	-12.735	0		NP_214571.1	16	conserved hypothetical protein with an orthologue in M. bovis	http://www.genome.ad.jp/dbget-bin/www_bget?mtu:Rv0057	http://www.sanger.ac.uk/Projects/M_tuberculosis/Gene_list/CDS/Rv0057.shtml	UNKNOWN"	/note="Rv0057, (MTCY21D4.20), len: 173 aa. Hypothetical unknown protein."	hypothetical protein														-3.48	-4.46		-4.795
Rv0058	0	-9.205	3.825	dnaB	NP_214572.1	2	information pathways	http://www.genome.ad.jp/dbget-bin/www_bget?mtu:Rv0058	http://www.sanger.ac.uk/Projects/M_tuberculosis/Gene_list/CDS/Rv0058.shtml	PARTICIPATES IN INITIATION AND ELONGATION DURING CHROMOSOME REPLICATION; IT EXHIBITS DNA-DEPENDENT ATPASE ACTIVITY. THE INTEIN IS AN ENDONUCLEASE (POTENTIAL)."	/note="Rv0058, (MTV030.01, MTCY21D4.21), len: 874 aa. Probable dnaB, replicative DNA helicase (EC 3.6.1.-). Contains an intein (position 61630..62838) similar to, and in the same position as, those in Sycnechocystis and Rhodothermus marinus (see citation below). Highly similar to others e.g. DNAB_SYNY3|Q55418 replicative dna helicase (872 aa), FASTA scores: opt: 533, E(): 0, (32.5% identity in 42…	DNA helicase (contains intein)									3.825				-0.565		-3.95		-4.69			1
Rv0059	0	-3.935	0		NP_214573.1	16	conserved hypothetical protein with an orthologue in M. bovis	http://www.genome.ad.jp/dbget-bin/www_bget?mtu:Rv0059	http://www.sanger.ac.uk/Projects/M_tuberculosis/Gene_list/CDS/Rv0059.shtml	UNKNOWN"	/note="Rv0059, (MTV030.02), len: 230 aa. Hypothetical unknown protein."	hypothetical protein													-1.155		-2.56		-0.22
Rv0060	3.875	-1.9	2.33		NP_214574.1	10	conserved hypothetical protein	http://www.genome.ad.jp/dbget-bin/www_bget?mtu:Rv0060	http://www.sanger.ac.uk/Projects/M_tuberculosis/Gene_list/CDS/Rv0060.shtml	UNKNOWN"	/note="Rv0060, (MTV030.03), len: 352 aa. Conserved hypothetical protein, showing weak similarity to NP_104623.1|NC_002678 hypothetical protein from Mesorhizobium loti (155 aa); and AP000062|AP000062_92 hypothetical protein from Aeropyrum pernix (194 aa), FASTA scores: opt: 186, E(): 4.2e-05, (30.9% identity in 165 aa overlap)."	hypothetical protein		3.875							2.33						-1.9
Rv0061	0.845	-1.655	0		NP_214575.1	16	conserved hypothetical protein with an orthologue in M. bovis	http://www.genome.ad.jp/dbget-bin/www_bget?mtu:Rv0061	http://www.sanger.ac.uk/Projects/M_tuberculosis/Gene_list/CDS/Rv0061.shtml	UNKNOWN"	/note="Rv0061, (MTV030.04), len: 141 aa (questionable ORF). Hypothetical unknown protein."	hypothetical protein				0.175	0.615		0.055										-1.655
Rv0062	1.22	-8.285	0	celA1	YP_177689.1	7	intermediary metabolism and respiration	http://www.genome.ad.jp/dbget-bin/www_bget?mtu:Rv0062	http://www.sanger.ac.uk/Projects/M_tuberculosis/Gene_list/CDS/Rv0062.shtml	THE BIOLOGICAL CONVERSION OF CELLULOSE TO GLUCOSE GENERALLY REQUIRES THREE TYPES OF HYDROLYTIC ENZYMES: (1) ENDOGLUCANASES WHICH CUT INTERNAL BETA-1,4-GLUCOSIDIC BONDS; (2) EXOCELLOBIOHYDROLASES THAT CUT THE DISSACCHARIDE CELLOBIOSE FROM THE NONREDUCING END OF THE CELLULOSE POLYMER CHAIN; (3) BETA-1,4-GLUCOSIDASES WHICH HYDROLYZE THE CELLOBIOSE AND OTHER SHORT CELLO-OLIGOSACCHARIDES TO GLUCOSE [C…	/note="Rv0062, (MTV030.05), len: 380 aa. Possible celA1, cellulase (EC 3.2.1.4), similar to many e.g. AB65568.1|AL136058 putative secreted endoglucanase (cellulase) from Streptomyces coelicolor (332 aa); P07984|GUNA_CELFI ENDOGLUCANASE A PRECURSOR from Cellulomonas fimi (449 aa); GUN1_STRHA|P33682 endoglucanase 1 precursor (cellulase) from STREPTOMYCES HALSTEDII (321 aa), FASTA scores: opt: 702, …	cellulase/endoglucanase				1.22										-3.48			-4.805
Rv0063	0	-2.54	0		NP_214577.1	7	intermediary metabolism and respiration	http://www.genome.ad.jp/dbget-bin/www_bget?mtu:Rv0063	http://www.sanger.ac.uk/Projects/M_tuberculosis/Gene_list/CDS/Rv0063.shtml	UNKNOWN; PROBABLY INVOLVED IN CELLULAR METABOLISM."	/note="Rv0063, (MTV030.06), len: 479 aa. Possible oxidoreductase (EC 1.-.-.-), similar to many e.g. HDNO_ARTOX|P08159 6-hydroxy-d-nicotine oxidase from Arthrobacter oxidans (458 aa), FASTA scores: opt: 343, E(): 3.4e-13, (27.4% identity in 467 aa overlap); AAD28454.1|AF127374_9|AF127374|MitR oxidase from Streptomyces lavendulae (514 aa); AAF81732.1|AF254925|EncM putative FAD-dependent oxygenase f…	probable oxidoreductase															-2.105		-0.435
Rv0064	12.855	-0.15	0		NP_214578.1	3	cell wall and cell processes	http://www.genome.ad.jp/dbget-bin/www_bget?mtu:Rv0064	http://www.sanger.ac.uk/Projects/M_tuberculosis/Gene_list/CDS/Rv0064.shtml	UNKNOWN"	/note="Rv0064, (MTV030.07), len: 979 aa. Probable conserved transmembrane protein, highly similar to NP_301532.1| (NC_002677) putative integral membrane protein from Mycobacterium leprae (983 aa). Also similar to other hypothetical proteins from ARCHAEOGLOBUS FULGIDUS and Synecocystis sp. e.g. P72637|D90899 HYPOTHETICAL 117.2 kDa PROTEIN from SYNECHOCYSTIS SP. (1032 aa), FASTA scores: opt: 1004, …	possible membrane protein	2.285	3.88		4.235		2.455							-0.15
Rv0065	7.495	-1.95	0		NP_214579.1	10	conserved hypothetical protein	http://www.genome.ad.jp/dbget-bin/www_bget?mtu:Rv0065	http://www.sanger.ac.uk/Projects/M_tuberculosis/Gene_list/CDS/Rv0065.shtml	UNKNOWN"	/note="Rv0065, (MTV030.08), len: 133 aa. Conserved hypothetical protein, similar to several hypothetical proteins from Mycobacterium tuberculosis: Rv0960 (127 aa), Rv1720c (129 aa), and Rv0549c (137 aa)."	conserved hypothetical protein				2.045	4.325	1.125								-0.44				-1.51
Rv0066c	0.85	-4.185	0	icd2	NP_214580.1	7	intermediary metabolism and respiration	http://www.genome.ad.jp/dbget-bin/www_bget?mtu:Rv0066c	http://www.sanger.ac.uk/Projects/M_tuberculosis/Gene_list/CDS/Rv0066c.shtml	INVOLVED IN THE KREBS CYCLE [CATALYTIC ACTIVITY: Isocitrate + NADP+ = 2-OXOGLUTARATE + CO(2) + NADPH]."	/note="Rv0066c, (MTV030.09c), len: 745 aa. Probable icd2, isocitrate dehydrogenase NADP-dependent (EC 1.1.1.42), equivalent to NP_302705.1|NC_002677 isocitrate dehydrogenase [NADP] from Mycobacterium leprae (746 aa). Also highly similar to many members of the monomeric-type family of IDH e.g. NP_251314.1|NC_002516 isocitrate dehydrogenase from Pseudomonas aeruginosa (741 aa); IDH_AZOVI|P16100 iso…	isocitrate dehydrogenase					0.85										-4.185
Rv0067c	3.155	-3.595	0		NP_214581.1	9	regulatory protein	http://www.genome.ad.jp/dbget-bin/www_bget?mtu:Rv0067c	http://www.sanger.ac.uk/Projects/M_tuberculosis/Gene_list/CDS/Rv0067c.shtml	POSSIBLY INVOLVED IN TRANSCRIPTIONAL MECHANISM."	/note="Rv0067c, (MTV030.10c), len: 189 aa. Possible transcriptional regulator, highly similar except in N-terminus to T44726 probable transcription regulator from Mycobacterium leprae (189 aa), FASTA scores: opt: 829, E(): 0, (68.3% identity in 189 aa overlap). And similar to others, often many members of the tetR family, e.g. T36918 probable transcription regulator from Streptomyces coelicolor (…	transcriptional regulator (TetR/AcrR family)				2.23		0.925								-1.195				-2.4
Rv0068	0	-2.345	0		NP_214582.1	7	intermediary metabolism and respiration	http://www.genome.ad.jp/dbget-bin/www_bget?mtu:Rv0068	http://www.sanger.ac.uk/Projects/M_tuberculosis/Gene_list/CDS/Rv0068.shtml	UNKNOWN; PROBABLY INVOLVED IN CELLULAR METABOLISM."	/note="Rv0068, (MTV030.11), len: 303 aa. Probable oxidoreductase (EC 1.-.-.-), equivalent to NP_301343.1|NC_002677 putative oxidoreductase from Mycobacterium leprae (304 aa). Also highly similar to many e.g. NP_485762.1|NC_003272 probable oxidoreductase from Nostoc sp. PCC 7120 (311 aa); NP_279536.1|NC_002607|YajO1 probable oxidoreductase from Halobacterium sp. NRC-1 (316 aa); OXIR_STRAT|Q03326 p…	probable oxidoreductase														-2.345
Rv0069c	0	-4.085	0	sdaA	NP_214583.1	7	intermediary metabolism and respiration	http://www.genome.ad.jp/dbget-bin/www_bget?mtu:Rv0069c	http://www.sanger.ac.uk/Projects/M_tuberculosis/Gene_list/CDS/Rv0069c.shtml	INVOLVED IN GLUCONEOGENESIS FROM SERINE [CATALYTIC ACTIVITY: L-serine + H2O = pyruvate + NH3 + H2O]."	/note="Rv0069c, (MTV030.12c), len: 461 aa. Probable sdaA, L-serine dehydratase (EC 4.2.1.13), equivalent to NP_302203.1| NC_002677 L-serine dehydratase from Mycobacterium leprae (458 aa). Also highly similar to many e.g. NP_251133.1|NC_002516 L-serine dehydratase from Pseudomonas aeruginosa (458 aa); O86564|SDHL_STRCO L-SERINE DEHYDRATASE from Streptomyces coelicolor (455 aa); SDHL_ECOLI|P16095 L…	L-serine dehydratase 1														-3.165	-0.92
Rv0070c	1.17	-3.365	0	glyA2	NP_214584.1	7	intermediary metabolism and respiration	http://www.genome.ad.jp/dbget-bin/www_bget?mtu:Rv0070c	http://www.sanger.ac.uk/Projects/M_tuberculosis/Gene_list/CDS/Rv0070c.shtml	KEY ENZYME IN THE BIOSYNTHESIS OF PURINES, LIPIDS, OTHER COMPONENTS. INTERCONVERSION OF SERINE AND GLYCINE [CATALYTIC ACTIVITY: 5,10-methylenetetrahydrofolate + glycine + H2O = tetrahydrofolate + L-serine]."	/note="Rv0070c, (MTV030.13c), len: 425 aa. Probable glyA2, serine hydroxymethyltransferase (EC 2.1.2.1), equivalent to NP_302318.1|NC_002677 serine hydroxymethyltransferase from Mycobacterium leprae (426 aa). Also highly similar to many e.g. O86565|GLYA_STRCO SERINE HYDROXYMETHYLTRANSFERASE from Streptomyces coelicolor (420 aa); AAK60516.1|AF327063_1|AF327063 serine hydroxymethyltransferase from …	serine hydroxymethyltransferase							1.17							-3.365
Rv0071	5.155	-6.23	0		NP_214585.1	2	information pathways	http://www.genome.ad.jp/dbget-bin/www_bget?mtu:Rv0071	http://www.sanger.ac.uk/Projects/M_tuberculosis/Gene_list/CDS/Rv0071.shtml	UNKNOWN"	/note="Rv0071, (MTV030.14), len: 235 aa. Possible maturase, similar to many proteins of the group II intron maturase family e.g. P95451|U77945 MATURASE-RELATED PROTEIN from PSEUDOMONAS ALCALIGENES (297 aa), FASTA scores: opt: 395, E(): 1.7e-20, (43.5% identity in 147 aa overlap); N-terminus of AAD16434.1|AF101076 maturase-related protein from Pseudomonas putida (473 aa); N-terminus of NP_437373.1…	group II intron maturase				1.91	3.245									-3.71			-2.52
Rv0072	0	-6.005	0		NP_214586.1	3	cell wall and cell processes	http://www.genome.ad.jp/dbget-bin/www_bget?mtu:Rv0072	http://www.sanger.ac.uk/Projects/M_tuberculosis/Gene_list/CDS/Rv0072.shtml	THOUGHT TO BE INVOLVED IN ACTIVE TRANSPORT OF GLUTAMINE ACROSS THE MEMBRANE (IMPORT). RESPONSIBLE FOR THE TRANSLOCATION OF THE SUBSTRATE ACROSS THE MEMBRANE."	/note="Rv0072, (MTV030.16), len: 349 aa. Probable glutamine-transport transmembrane protein ABC-transporter (see citation below), showing weak similarity to NP_465894.1|NC_003210 protein similar to putative ABC-transporter transmembrane subunit from Listeria monocytogenes EGD-e (367 aa); NP_471800.1|NC_003212 protein similar to putative ABC-transporter transmembrane subunit from Listeria innocua …	ABC-transporter transmembrane subunit														-2.445	-1.79		-1.77
Rv0073	3.86	-6.295	0		NP_214587.1	3	cell wall and cell processes	http://www.genome.ad.jp/dbget-bin/www_bget?mtu:Rv0073	http://www.sanger.ac.uk/Projects/M_tuberculosis/Gene_list/CDS/Rv0073.shtml	THOUGHT TO BE INVOLVED IN ACTIVE TRANSPORT OF GLUTAMINE ACROSS THE MEMBRANE (IMPORT). RESPONSIBLE FOR THE TRANSLOCATION OF THE SUBSTRATE ACROSS THE MEMBRANE."	/note="Rv0073, (MTV030.17), len: 330 aa. Probable glutamine-transport ATP-binding protein ABC-transporter (see citation below), similar to many ATP-binding proteins e.g. NP_070646.1|NC_000917 ABC transporter ATP-binding protein from Archaeoglobus fulgidus (231 aa); T34822 ABC-transporter ATP binding protein from Streptomyces coelicolor (230 aa); YBJZ_ECOLI|P75831 hypothetical ABC transporter ATP-…	ABC-transporter ATP-binding subunit		3.855		0.005											-2.92		-3.375
Rv0074	5.025	-2.23	0		NP_214588.1	10	conserved hypothetical protein	http://www.genome.ad.jp/dbget-bin/www_bget?mtu:Rv0074	http://www.sanger.ac.uk/Projects/M_tuberculosis/Gene_list/CDS/Rv0074.shtml	UNKNOWN"	/note="Rv0074, (MTV030.18), len: 411 aa. Conserved hypothetical protein, similar to Rv2915c|MTCY338.03c CONSERVED HYPOTHETICAL PROTEIN from Mycobacterium tuberculosis, and showing some simlarity to various enzymes or hypothetical proteins from other organisms, eg NP_243801.1|NC_002570 aryldialkylphosphatase from Bacillus halodurans (394 aa); NP_421471.1|NC_002696 putativ Xaa-Pro dipeptidase from …	conserved hypothetical protein				1.515	3.51												-2.23
Rv0075	0	-3.01	0		NP_214589.1	7	intermediary metabolism and respiration	http://www.genome.ad.jp/dbget-bin/www_bget?mtu:Rv0075	http://www.sanger.ac.uk/Projects/M_tuberculosis/Gene_list/CDS/Rv0075.shtml	UNKNOWN; PROBABLY INVOLVED IN CELLULAR METABOLISM."	/note="Rv0075, (MTV030.19), len: 390 aa. Probable aminotransferase (EC 2.6.1.-), similar to many CLASS-II PYRIDOXAL-PHOSPHATE-DEPENDENT AMINOTRANSFERASES (MALY/PATB SUBFAMILY) e.g. NP_302217.1|NC_002677 aminotransferase from Mycobacterium leprae (402 aa); PATB_BACSU|Q08432 putative aminotransferase b from Bacillus subtilis (387 aa), FASTA scores: opt: 684, E(): 5.4e-33, (31.3% identity in 384 aa …	probable aminotransferase														-1.445			-1.565
Rv0076c	3.475	-2.275	0		NP_214590.1	3	cell wall and cell processes	http://www.genome.ad.jp/dbget-bin/www_bget?mtu:Rv0076c	http://www.sanger.ac.uk/Projects/M_tuberculosis/Gene_list/CDS/Rv0076c.shtml	UNKNOWN"	/note="Rv0076c, (MTV030.20c), len: 129 aa. Probable membrane protein, with membrane-spanning domain at C-terminus."	possible membranememebrane spanning protein				3.475													-2.275
Rv0077c	11.455	-2.37	0		NP_214591.1	7	intermediary metabolism and respiration	http://www.genome.ad.jp/dbget-bin/www_bget?mtu:Rv0077c	http://www.sanger.ac.uk/Projects/M_tuberculosis/Gene_list/CDS/Rv0077c.shtml	UNKNOWN; PROBABLY INVOLVED IN CELLULAR METABOLISM."	/note="Rv0077c, (MTV030.21c), len: 276 aa. Possible oxidoreductase (EC 1.-.-.-), weakly similar to others e.g. CAC44600.1|AL596162 putative oxidoreductase from Streptomyces coelicolor (275 aa); P33912|BPA1_STRAU NON-HAEM BROMOPEROXIDASE BPO-A1 (BROMIDE PEROXIDASE) (EC 1.11.1.-) from Streptomyces aureofaciens (275 aa); BPA1_STRAU|P33912 non-haem bromoperoxidase bpo-a1 from Streptomyces aureofacien…	probable oxidoreductase	1.345	1.79		3.615	4.705									-2.37
Rv0078	1.035	-1.345	0		NP_214592.1	9	regulatory protein	http://www.genome.ad.jp/dbget-bin/www_bget?mtu:Rv0078	http://www.sanger.ac.uk/Projects/M_tuberculosis/Gene_list/CDS/Rv0078.shtml	POSSIBLY INVOLVED IN TRANSCRIPTIONAL MECHANISM."	/note="Rv0078, (MTV030.22), len: 201 aa. Probable transcriptional regulator, equivalent to NP_302706.1|NC_002677 putative TetR-family transcriptional regulator from Mycobacterium leprae (236 aa), FASTA scores: opt: 755, E(): 0, (71.4% identity in 175 aa overlap). Also similar to others e.g. NP_103770.1|NC_002678 probable transcriptional regulator from Mesorhizobium loti (208 aa); NP_384275.1|NC_0…	transcriptional regulator (TetR/AcrR family)				0.04	0.995									-1.345
Rv0078A	0	0	0		YP_177616.1	16	conserved hypothetical protein with an orthologue in M. bovis	http://www.genome.ad.jp/dbget-bin/www_bget?mtu:Rv0078A	http://www.sanger.ac.uk/Projects/M_tuberculosis/Gene_list/CDS/Rv0078A.shtml	UNKNOWN"	/note="Rv0078A, len: 197 aa. Hypothetical unknown protein."	conserved hypothetical protein
Rv0079	14.745	-3.535	0		NP_214593.1	16	conserved hypothetical protein with an orthologue in M. bovis	http://www.genome.ad.jp/dbget-bin/www_bget?mtu:Rv0079	http://www.sanger.ac.uk/Projects/M_tuberculosis/Gene_list/CDS/Rv0079.shtml	UNKNOWN"	/note="Rv0079, (MTV030.23), len: 273 aa. Hypothetical unknown protein."	hypothetical protein		1.69	3.935	4.16	4.96								-2.985					-0.55	1
Rv0080	14.11	-6.05	0		NP_214594.1	10	conserved hypothetical protein	http://www.genome.ad.jp/dbget-bin/www_bget?mtu:Rv0080	http://www.sanger.ac.uk/Projects/M_tuberculosis/Gene_list/CDS/Rv0080.shtml	UNKNOWN"	/note="Rv0080, (MTV030.24), len: 152 aa. Conserved hypothetical protein, similar to several hypothetical proteins from Streptomyces coelicolor e.g. SCJ12.26|AL109989|SCJ12_24 from Streptomyces coelicolor cosmid J1 (137 aa), FASTA scores: opt: 291, E(): 4e-13, (46.5% identity in 129 aa overlap); etc."	hypothetical protein			3.825	3.96	4.92	1.405							-1.935	-3.265				-0.85	1
Rv0081	12.42	0	0		NP_214595.1	9	regulatory protein	http://www.genome.ad.jp/dbget-bin/www_bget?mtu:Rv0081	http://www.sanger.ac.uk/Projects/M_tuberculosis/Gene_list/CDS/Rv0081.shtml	INVOLVED IN TRANSCRIPTIONAL MECHANISM."	/note="Rv0081, (MTV030.25), len: 114 aa. Probable transcriptional regulator, highly similar to others e.g. AL078610|SCH35_52|T36657 probable transcription regulator from Streptomyces coelicolor (117 aa), FASTA scores: opt: 404, E(): 4.8e-22, (58.2% identity in 110 aa overlap); AAG02351.1|AF210249_10|AF210249 metal-dependent regulatory protein from Streptomyces verticillus (113 aa); NP_435817.1|NC…	transcriptional regulator (ArsR family)		3.94		3.735	4.745														1
Rv0082	11.51	-2.55	0		NP_214596.1	7	intermediary metabolism and respiration	http://www.genome.ad.jp/dbget-bin/www_bget?mtu:Rv0082	http://www.sanger.ac.uk/Projects/M_tuberculosis/Gene_list/CDS/Rv0082.shtml	UNKNOWN; PROBABLY INVOLVED IN CELLULAR METABOLISM."	/note="Rv0082, (MTV030.26), len: 159 aa. Probable oxidoreductase (EC 1.-.-.-), highly highly similar or similar to other various oxidoreductases e.g. NP_143304.1|NC_000961 NADH-ubiquinone oxidoreductase subunit from Pyrococcus horikoshii (173 aa); NP_126406.1|NC_000868 CO-induced hydrogenase related, subunit L from Pyrococcus abyssi (170 aa); HYCG_ECOLI|P16433 formate hydrogenlyase subunit 7 from…	probable oxidoreductase subunit			3.345	3.53	4.635									-2.55					1
Rv0083	4.75	-0.105	0		NP_214597.1	7	intermediary metabolism and respiration	http://www.genome.ad.jp/dbget-bin/www_bget?mtu:Rv0083	http://www.sanger.ac.uk/Projects/M_tuberculosis/Gene_list/CDS/Rv0083.shtml	UNKNOWN; PROBABLY INVOLVED IN CELLULAR METABOLISM."	/note="Rv0083, (MTV030.27, MTCY251.01), len: 640 aa. Probable oxidoreductase (EC 1.-.-.-), showing some similarity to other various oxidoreductases e.g. AAK06855.1|AF335723_1|AF335723 hydrogenase-4 component B from Burkholderia pseudomallei (668 aa); HYFB_ ECOLI|P23482 hydrogenase-4 component b from Escherichia coli strain K12 (672 aa), FASTA scores: opt: 995, E(): 0, (32.2% identity in 571 aa ov…	probable oxidoreductase subunit				1.335	3.415									-0.105					1
Rv0084	3.86	-1.995	0	hycD	NP_214598.1	7	intermediary metabolism and respiration	http://www.genome.ad.jp/dbget-bin/www_bget?mtu:Rv0084	http://www.sanger.ac.uk/Projects/M_tuberculosis/Gene_list/CDS/Rv0084.shtml	INVOLVED IN HYDROGEN METABOLISM; FHL PATHWAY."	/note="Rv0084, (MTCY251.02), len: 316 aa. Possible hycD (alternate gene name: hevD), formate hydrogenlyase (EC 1.-.-.-), integral membrane protein, similar to others e.g. HYCD_ECOLI|P16430 formate hydrogenlyase subunit 4 from Escherichia coli (307 aa), FASTA scores: opt: 570, E(): 2.1e-26, (33.8% identity in 305 aa overlap); AAK06856.1|AF335723_2|AF335723 formate hydrogenlyase subunit 4 from Burk…	formate hydrogenlyase subunit 4					3.86									-1.995
Rv0085	0.47	-4.385	2.935	hycP	NP_214599.1	7	intermediary metabolism and respiration	http://www.genome.ad.jp/dbget-bin/www_bget?mtu:Rv0085	http://www.sanger.ac.uk/Projects/M_tuberculosis/Gene_list/CDS/Rv0085.shtml	INVOLVED IN HYDROGEN METABOLISM."	/note="Rv0085, (MTCY251.03), len: 220 aa. Possible hycP, hydrogenase (EC 1.-.-.-), integral membrane protein, weakly similar to P77524|HYFE_ECOLI HYDROGENASE-4 COMPONENT E from Escherichia coli (216 aa), FASTA scores: opt: 204, E():1.2e-07, (25.5% identity in 216 aa overlap)."	putative formate hydrogen lyase hycP					0.47				2.935					-3.145			-1.24
Rv0086	1.615	-3.565	1.95	hycQ	NP_214600.1	7	intermediary metabolism and respiration	http://www.genome.ad.jp/dbget-bin/www_bget?mtu:Rv0086	http://www.sanger.ac.uk/Projects/M_tuberculosis/Gene_list/CDS/Rv0086.shtml	POSSIBLY INVOLVED IN HYDROGEN METABOLISM."	/note="Rv0086, (MTCY251.04), len: 488 aa. Possible hycQ, hydrogenase (EC 1.-.-.-), integral membrane protein, weakly similar to P77437|HYFF_ECOLI HYDROGENASE-4 COMPONENT F from Escherichia coli (526 aa), FASTA scores: opt: 948, E(): 0, (35.9% identity in 493 aa overlap); and AAK06855.1|AF335723_1|AF335723 hydrogenase-4 component B from Burkholderia pseudomallei (668 aa). Also similar to d9087711 …	probable formate hydrogenlyase subunit					1.615				1.95					-3.565
Rv0087	6.11	-3.43	0	hycE	NP_214601.1	7	intermediary metabolism and respiration	http://www.genome.ad.jp/dbget-bin/www_bget?mtu:Rv0087	http://www.sanger.ac.uk/Projects/M_tuberculosis/Gene_list/CDS/Rv0087.shtml	INVOLVED IN HYDROGEN METABOLISM; FHL PATHWAY."	/note="Rv0087, (MTCY251.05), len: 492 aa. Possible hycE (alternate gene name: hevE), formate hydrogenlyase (EC 1.-.-.-), similar to others e.g. HYCE_ECOLI|P16431 formate hydrogenlyase subunit 5 from Escherichia coli (569 aa), FASTA scores: opt: 680, E(): 1.8e-38, (31.2% identity in 449 aa overlap); NP_457243.1|NC_003198 formate hydrogenlyase subunit 5 from Salmonella enterica subsp. enterica sero…	probable formate hydrogenlyase subunit 5				4.405	1.705									-3.43
Rv0088	9.23	0	0		NP_214602.1	16	conserved hypothetical protein with an orthologue in M. bovis	http://www.genome.ad.jp/dbget-bin/www_bget?mtu:Rv0088	http://www.sanger.ac.uk/Projects/M_tuberculosis/Gene_list/CDS/Rv0088.shtml	UNKNOWN"	/note="Rv0088, (MTCY251.06), len: 224 aa. Hypothetical unknown protein."	hypothetical protein	2.615	3.53		3.085
Rv0089	5.485	-1.085	0		NP_214603.1	7	intermediary metabolism and respiration	http://www.genome.ad.jp/dbget-bin/www_bget?mtu:Rv0089	http://www.sanger.ac.uk/Projects/M_tuberculosis/Gene_list/CDS/Rv0089.shtml	THOUGHT TO CAUSE METHYLATION."	/note="Rv0089, (MTCY251.07), len: 197 aa. Possible methyltransferase (EC 2.1.1.-), showing some weak similarity to others e.g. NP_299749.1|NC_002488 3-demethylubiquinone-9 3-methyltransferase from Xylella fastidiosa 9a5c (246 aa); CAC44277.1| (AL596030) putative methyltransferase from Streptomyces coelicolor (285 aa); NP_111415.1|NC_002689 Predicted SAM-dependent methyltransferase from Thermoplas…	possible bioC biotin synthesis gene	1.605	0.5		2.055	0.925	0.4											-1.085
Rv0090	9.445	-0.145	0		NP_214604.1	3	cell wall and cell processes	http://www.genome.ad.jp/dbget-bin/www_bget?mtu:Rv0090	http://www.sanger.ac.uk/Projects/M_tuberculosis/Gene_list/CDS/Rv0090.shtml	UNKNOWN"	/note="Rv0090, (MTCY251.08), len: 256 aa. Possible membrane protein."	hypothetical protein				3.31	4.365		1.77							-0.145
Rv0091	0.225	-4.31	0	mtn	NP_214605.1	7	intermediary metabolism and respiration	http://www.genome.ad.jp/dbget-bin/www_bget?mtu:Rv0091	http://www.sanger.ac.uk/Projects/M_tuberculosis/Gene_list/CDS/Rv0091.shtml	RESPONSIBLE FOR CLEAVAGE OF THE GLYCOSIDIC BOND IN BOTH 5'-METHYLTHIOADENOSINE (MTA) AND S-ADENOSYLHOMOCYSTEINE (SAH) [CATALYTIC ACTIVITY 1: Methylthioadenosine + H2O = adenine + 5-methylthio-D-ribose] [CATALYTIC ACTIVITY 2: S-adenosyl-L-homocysteine + H2O = adenine + S-D-ribosyl-L-homocysteine]."	/note="Rv0091, (MTCY251.10), len: 255 aa. Probable mtn (alternate gene name: pfs), methylthioadenosine/S-Adenosylhomocysteine nucleosidase (MTA/SAH nucleosidase), including 5'-methylthioadenosine nucleosidase (EC 3.2.2.16) and S-adenosylhomocysteine nucleosidase (EC 3.2.2.9), similar to others e.g. NP_521493.1|NC_003295 PROBABLE BIFUNCTIONAL PROTEIN (MTA/SAH NUCLEOSIDASE) (P46): 5'-METHYLTHIOADEN…	conserved hypothetical protein						0.225								-1.585			-1.885	-0.84
Rv0092	2.965	-2.94	4.785	ctpA	NP_214606.1	3	cell wall and cell processes	http://www.genome.ad.jp/dbget-bin/www_bget?mtu:Rv0092	http://www.sanger.ac.uk/Projects/M_tuberculosis/Gene_list/CDS/Rv0092.shtml	CATION-TRANSPORTING ATPASE; POSSIBLY CATALYZES THE TRANSPORT OF A CATION (POSSIBLY COPPER) WITH THE HYDROLYSE OF ATP [CATALYTIC ACTIVITY: ATP + H(2)O + CATION(IN) = ADP + PHOSPHATE + CATION(OUT)]."	/note="Rv0092, (MTCY251.11), len: 761 aa. Probable ctpA, cation-transporting P-type ATPase A (transmembrane protein) (EC 3.6.3.-), highly similar to others e.g. CTPA_MYCLE|P46839 cation-transporting P-type ATPase A from Mycobacterium leprae (780 aa), FASTA scores: opt: 3454, E(): 0, (74.4% identity in 741 aa overlap); CAB66270.1|AL136519 probable cation-transporting P-type ATPase from Streptomyce…	cation-transporting ATPase			2.965							4.785				-2.94
Rv0093c	4.93	-1.245	0		NP_214607.1	3	cell wall and cell processes	http://www.genome.ad.jp/dbget-bin/www_bget?mtu:Rv0093c	http://www.sanger.ac.uk/Projects/M_tuberculosis/Gene_list/CDS/Rv0093c.shtml	UNKNOWN"	/note="Rv0093c, (MTCY251.12c), len: 282 aa. Probable conserved membrane protein, equivalent only to CAC30943.1|AL583924 probable integral membrane protein from Mycobacterium leprae (237 aa)."	hypothetical protein				4.035	0.895													-1.245
Rv0094c	9.59	-5.72	0		NP_214608.1	5	insertion seqs and phages	http://www.genome.ad.jp/dbget-bin/www_bget?mtu:Rv0094c	http://www.sanger.ac.uk/Projects/M_tuberculosis/Gene_list/CDS/Rv0094c.shtml	UNKNOWN"	/note="Rv0094c, (MTCY251.13c), len: 317 aa. Member of 13E12 repeat family, showing some similarity to U15187|MLU15187_7 from Mycobacterium leprae (94 aa), FASTA score: (49.4% identity in 79 aa overlap)."	REP-family protein	0.77			4.01	4.81									-3.045				-2.675
Rv0095c	6.86	0	0		NP_214609.1	5	insertion seqs and phages	http://www.genome.ad.jp/dbget-bin/www_bget?mtu:Rv0095c	http://www.sanger.ac.uk/Projects/M_tuberculosis/Gene_list/CDS/Rv0095c.shtml	UNKNOWN"	/note="Rv0095c, (MTCY251.14c), len: 136 aa. Member of 13E12 repeat, also partially similar to AF0418|AF041819_8 from Mycobacterium bovis BCG (222 aa), FASTA score: (89.6% identity in 96 aa overlap)."	REP-family protein		2.92		1.43	1.465		1.045
Rv0096	7.06	0	4.86	PPE1	YP_177690.1	6	PE/PPE	http://www.genome.ad.jp/dbget-bin/www_bget?mtu:Rv0096	http://www.sanger.ac.uk/Projects/M_tuberculosis/Gene_list/CDS/Rv0096.shtml	UNKNOWN"	/note="Rv0096, (MTCY251.15), len: 463 aa. Member of the Mycobacterium tuberculosis PPE family, similar to many e.g. Z46257|MLACEA_3 aceA gene for isocitrate L from Mycobacterium leprae (438 aa), FASTA scores: opt: 1207, E(): 0, (55.3% identity in 380 aa overlap). Also similar to Z97559|MTCY261_19 from Mycobacterium tuberculosis (473 aa), FASTA score: (40.2% identity in 478 aa overlap); YHS6_MYCTU…	PPE-family protein				1.445	4.82		0.795			4.86
Rv0097	3.615	-2.715	0		NP_214611.1	7	intermediary metabolism and respiration	http://www.genome.ad.jp/dbget-bin/www_bget?mtu:Rv0097	http://www.sanger.ac.uk/Projects/M_tuberculosis/Gene_list/CDS/Rv0097.shtml	UNKNOWN; PROBABLY INVOLVED IN CELLULAR METABOLISM."	/note="Rv0097, (MTCY251.16), len: 289 aa. Possible oxidoreductase (EC 1.-.-.-), equivalent to NP_302343.1|NC_002677 putative oxidoreductase from Mycobacterium leprae (289 aa). Also highly similar to BAB69377.1|AB070955 putative oxidoreductase from Streptomyces avermitilis (296 aa); and weakly similar to others e.g. NP_518867.1|NC_003295 PUTATIVE ALPHA-KETOGLUTARATE-DEPENDENT TAURINE DIOXYGENASE O…	conserved hypothetical protein				2.48	0.395		0.74							-2.715
Rv0098	3.035	-0.97	4.57		NP_214612.1	10	conserved hypothetical protein	http://www.genome.ad.jp/dbget-bin/www_bget?mtu:Rv0098	http://www.sanger.ac.uk/Projects/M_tuberculosis/Gene_list/CDS/Rv0098.shtml	UNKNOWN"	/note="Rv0098, (MTCY251.17), len: 183 aa. Conserved hypothetical protein, equivalent to CAC30948.1|AL583924 conserved hypothetical protein from Mycobacterium leprae (183 aa). Also some similarity with BAB69378.1|AB070955 hypothetical protein from Streptomyces avermitilis (172 aa)."	hypothetical protein				0.585	2.45						4.57			-0.97
Rv0099	10.54	-1.01	4.575	fadD10	NP_214613.1	1	lipid metabolism	http://www.genome.ad.jp/dbget-bin/www_bget?mtu:Rv0099	http://www.sanger.ac.uk/Projects/M_tuberculosis/Gene_list/CDS/Rv0099.shtml	UNKNOWN, BUT INVOLVEMENT IN LIPID DEGRADATION."	/note="Rv0099, (MTCY251.18), len: 540 aa. Possible fadD10, fatty-acid-CoA synthetase (EC 6.2.1.-), equivalent to MLACEA_4|Q50176 LONG CHAIN FATTY ACID-CoA LIGASE from Mycobacterium leprae (532 aa), FASTA scores: opt: 2580, E(): 0, (74.6% identity in 531 aa overlap). Also similar to many e.g. BAB69379.1|AB070955 long-chain fatty acid--CoA ligase from Streptomyces avermitilis (518 aa); NP_419782.1|…	acyl-CoA synthase				2.235	3.895	1.505	2.905				4.575			-1.01
Rv0100	7.25	-0.645	4.5		NP_214614.1	10	conserved hypothetical protein	http://www.genome.ad.jp/dbget-bin/www_bget?mtu:Rv0100	http://www.sanger.ac.uk/Projects/M_tuberculosis/Gene_list/CDS/Rv0100.shtml	UNKNOWN"	/note="Rv0100, (MTCY251.19), len: 78 aa. Conserved hypothetical protein, equivalent only to CAC30950.1|AL583924 conserved hypothetical protein from Mycobacterium leprae (78 aa)."	hypothetical protein		3.09		4.16							4.5			-0.645
Rv0101	5.01	-2.21	4.685	nrp	NP_214615.1	1	lipid metabolism	http://www.genome.ad.jp/dbget-bin/www_bget?mtu:Rv0101	http://www.sanger.ac.uk/Projects/M_tuberculosis/Gene_list/CDS/Rv0101.shtml	INVOLVED IN LIPID METABOLISM."	/note="Rv0101, (MTCY251.20), len: 2512 aa. Probable nrp, peptide synthetase (EC 6.-.-.-), similar to others e.g. AAD44234.1|AF143772_40|PstB peptide synthetase from Mycobacterium avium (2552 aa); 7476034|S77657 cyclic peptide synthetase from Mycobacterium leprae (1401 aa), FASTA scores: opt: 4268, E(): 0, (65.7% identity in 1091 aa overlap); part of CAB55600.1|AJ238027 peptide synthetase from Myc…	unknown non-ribosomal peptide synthase				0.03	3.075	1.905					4.685			-2.21
Rv0102	9.935	0	4.795		NP_214616.1	3	cell wall and cell processes	http://www.genome.ad.jp/dbget-bin/www_bget?mtu:Rv0102	http://www.sanger.ac.uk/Projects/M_tuberculosis/Gene_list/CDS/Rv0102.shtml	UNKNOWN"	/note="Rv0102, (MTCY251.21), len: 661 aa. Probable conserved integral membrane protein, highly similar to P53525|Y102_MYCLE|ML1998|NP_302349.1|NC_002677 possible membrane protein from Mycobacterium leprae (659 aa), FASTA scores: opt: 3107, E(): 0, (70.2% identity in 662 aa overlap). Also similar to others e.g. CAC01497.1|AL391017 putative integral membrane protein from Streptomyces coelicolor (31…	membrane protein				3.1	4.26	2.575			4.795
Rv0103c	0	-4.985	0	ctpB	NP_214617.1	3	cell wall and cell processes	http://www.genome.ad.jp/dbget-bin/www_bget?mtu:Rv0103c	http://www.sanger.ac.uk/Projects/M_tuberculosis/Gene_list/CDS/Rv0103c.shtml	CATION-TRANSPORTING ATPASE; POSSIBLY CATALYZES THE TRANSPORT OF A CATION (POSSIBLY COOPPER) WITH THE HYDROLYSE OF ATP [CATALYTIC ACTIVITY: ATP + H(2)O + CATION(IN) = ADP + ORTHOPHOSPHATE + CATION(OUT)]."	/note="Rv0103c, (MTCY251.22c), len: 752 aa. Probable ctpB, cation-transporting P-type ATPase B (transmembrane protein) (EC 3.6.3.-), equivalent to CTPB_MYCLE|P46840 cation-transporting P-type ATPase B from Mycobacterium leprae (750 aa), FASTA scores: opt: 3615, E(): 0, (76.5% identity in 752 aa overlap). Also highly similar to others e.g. CAB96031.1|AL360055 putative metal transporter ATPase from…	cation transport ATPase														-3.7	-1.28		-0.005
Rv0104	7.05	-2.445	0		NP_214618.1	10	conserved hypothetical protein	http://www.genome.ad.jp/dbget-bin/www_bget?mtu:Rv0104	http://www.sanger.ac.uk/Projects/M_tuberculosis/Gene_list/CDS/Rv0104.shtml	UNKNOWN"	/note="Rv0104, (MTCY251.23), len: 504 aa. Conserved hypothetical protein, showing weak similarity with other cAMP-dependent protein kinases e.g. AAC37564.1|M65066 cAMP-dependent protein kinase RI-beta regulatory subunit from Homo sapiens (380 aa); etc."	hypothetical protein				4.245	0.28	2.525											-2.445
Rv0105c	4.47	-2.87	0	rpmB1	YP_177691.1	2	information pathways	http://www.genome.ad.jp/dbget-bin/www_bget?mtu:Rv0105c	http://www.sanger.ac.uk/Projects/M_tuberculosis/Gene_list/CDS/Rv0105c.shtml	POSSIBLY INVOLVED IN A TRANSLATION MECHANISM."	/note="Rv0105c, (MTCY251.24c), len: 94 aa. Probable rpmB1, 50S ribosomal protein L28-1, highly similar to others e.g. Q9X8K8|R28B_STRCO 50S RIBOSOMAL PROTEIN L28-2 from Streptomyces coelicolor (78 aa); RL28_ECOLI|P02428 50s ribosomal protein l28 from Escherichia coli (77 aa), FASTA scores: opt: 167, E(): 6.2e-06, (40.7% identity in 59 aa overlap); etc. Also similar to MTCY63A_2 from Mycobacterium…	50S ribosomal protein L28				0.785	1.495	0.395	1.795							-2.87
Rv0106	5.82	-1.45	0		NP_214620.1	10	conserved hypothetical protein	http://www.genome.ad.jp/dbget-bin/www_bget?mtu:Rv0106	http://www.sanger.ac.uk/Projects/M_tuberculosis/Gene_list/CDS/Rv0106.shtml	UNKNOWN"	/note="Rv0106, (MTCY251.25), len: 398 aa. Conserved hypothetical protein, similar to others e.g. AL049841|SCE9_33 from Streptomyces coelicolor (370 aa), FASTA scores: opt: 282, E(): 2.5e-11, (32.0% identity in 381 aa overlap); etc. Some similarity to P94400 HOMOLOGUE TO NITRILE HYDRATASE REGION from Bacillus subtilis (397 aa), FASTA scores: opt: 226, E(): 5.4e-08, (26.4% identity in 405 aa overla…	conserved hypothetical protein					2.895	2.925								-0.915	-0.535
Rv0107c	0	-3.78	4.765	ctpI	NP_214621.1	3	cell wall and cell processes	http://www.genome.ad.jp/dbget-bin/www_bget?mtu:Rv0107c	http://www.sanger.ac.uk/Projects/M_tuberculosis/Gene_list/CDS/Rv0107c.shtml	CATION-TRANSPORTING ATPASE; POSSIBLY CATALYZES THE TRANSPORT OF A CATION (POSSIBLY MAGNESIUM) WITH THE HYDROLYSE OF ATP [CATALYTIC ACTIVITY: ATP + H(2)O + CATION(IN) = ADP + PHOSPHATE + CATION(OUT)]."	/note="Rv0107c, (MTCY251.26c, MTV031.01c), len: 1632 aa. Probable ctpI, cation-transporting ATPase I P-type (EC 3.6.3.-), highly similar to NP_302704.1|NC_002677 probable cation transport ATPase from Mycobacterium leprae (1609 aa); and similar to others e.g. CAB69720.1|AL137166 putative transport ATPase from Streptomyces coelicolor (1472 aa); ATA1_SYNY|P37367 cation-transporting ATPase pma1 from …	probable magnesium transport ATPase										4.765				-0.33	-0.37		-3.08
Rv0108c	1.405	-10.98	0		NP_214622.1	16	conserved hypothetical protein with an orthologue in M. bovis	http://www.genome.ad.jp/dbget-bin/www_bget?mtu:Rv0108c	http://www.sanger.ac.uk/Projects/M_tuberculosis/Gene_list/CDS/Rv0108c.shtml	UNKNOWN"	/note="Rv0108c, (MTV031.02c), len: 69 aa. Hypothetical unknown protein. TBparse score is 0.890."	hypothetical protein		1.405													-4.55		-4.545	-1.885
Rv0109	0	-1.4	0	PE_PGRS1	YP_177692.1	6	PE/PPE	http://www.genome.ad.jp/dbget-bin/www_bget?mtu:Rv0109	http://www.sanger.ac.uk/Projects/M_tuberculosis/Gene_list/CDS/Rv0109.shtml	UNKNOWN"	/note="Rv0109, (MTV031.03c), len: 496 aa. Member of the M. tuberculosis PE family, PGRS subfamily of gly-rich proteins (see citation below), highly similar to many e.g. Q50615|Y0DP_MYCTU HYPOTHETICAL GLYCINE-RICH 40.8 kDa PROTEIN from Mycobacterium tuberculosis (498 aa), FASTA scores: opt: 1772, E(): 0, (57.3% identity in 513 aa overlap); etc. TBparse score is 0.884."	PE_PGRS-family protein																		-1.4
Rv0110	0.99	-7.85	0		NP_214624.1	3	cell wall and cell processes	http://www.genome.ad.jp/dbget-bin/www_bget?mtu:Rv0110	http://www.sanger.ac.uk/Projects/M_tuberculosis/Gene_list/CDS/Rv0110.shtml	UNKNOWN"	/note="Rv0110, (MTV031.04), len 249 aa. Probable conserved integral membrane protein, similar to many e.g. AL079308|SCH69_25 from Streptomyces coelicolor (297 aa), FASTA scores: opt: 552, E(): 6.1e-29, (45.4% identity in 251 aa overlap); P54493|YQGP_BACSU HYPOTHETICAL 56.4 KD PROTEIN from Bacillus subtilis (507 aa), FASTA scores: opt: 320, E(): 4e-15, (32.4% identity in 210 aa overlap); etc. TBpa…	transmembrane protein					0.99									-2.84	-0.805		-4.205
Rv0111	0	-12.665	0		NP_214625.1	7	intermediary metabolism and respiration	http://www.genome.ad.jp/dbget-bin/www_bget?mtu:Rv0111	http://www.sanger.ac.uk/Projects/M_tuberculosis/Gene_list/CDS/Rv0111.shtml	UNKNOWN; PROBABLY INVOLVED IN CELLULAR METABOLISM."	/note="Rv0111, (MTV031.05), len: 685 aa. Possible transmembrane acyltransferase (EC 2.3.1.-), equivalent to AA22904.1|AL035300 putative acyltransferase from Mycobacterium leprae (696 aa). Also similar to others e.g. C69975 acyltransferase homolog yrhL from Bacillus subtilis (634 aa), FASTA scores: opt: 520, E(): 4e-22, (36.4% identity in 382 aa overlap). Very similar to Mycobacterium tuberculosis…	possible acyltransferase														-3.38	-2.575		-4.5	-2.21
Rv0112	0.78	-3.125	3.375	gca	NP_214626.1	3	cell wall and cell processes	http://www.genome.ad.jp/dbget-bin/www_bget?mtu:Rv0112	http://www.sanger.ac.uk/Projects/M_tuberculosis/Gene_list/CDS/Rv0112.shtml	POSSIBLY INVOLVED IN SYNTHESIS OF A-BAND COMMON ANTIGEN LIPOPOLYSACCHARIDE. FIRST OF THE THREE STEPS IN THE BIOSYNTHESIS OF GDP-FUCOSE FROM GDP-MANNOSE [CATALYTIC ACTIVITY: GDP-mannose = GDP-4-dehydro-6-deoxy-D-mannose + H2O]."	/note="Rv0112, (MTV031.06), len: 318 aa. Possible gca, GDP-mannose 4,6-dehydratase (EC 4.2.1.47), similar to others e g. U18320|PAU18320_1 GDP-D-mann from Pseudomonas aeruginosa (323 aa), FASTA scores: opt: 415, E(): 4.4e-21, (27.0% identity in 318 aa overlap). Similar to Rv3634c, Rv3784, etc from Mycobacterium tuberculosis. Contains PS00061 Short-chain dehydrogenases/reductases family signature.…	probable GDP-mannose dehydratase	0.78								3.375						-3.125
Rv0113	8.565	-3.745	0	gmhA	NP_214627.1	3	cell wall and cell processes	http://www.genome.ad.jp/dbget-bin/www_bget?mtu:Rv0113	http://www.sanger.ac.uk/Projects/M_tuberculosis/Gene_list/CDS/Rv0113.shtml	INVOLVED IN BIOSYNTHESIS OF NUCLEOTIDE-ACTIVATED GLYCERO-MANNO-HEPTOSE: SYNTHESIS OF GLYCEROMANNOHEPTOSE 7-PHOSPHATE (INNER CORE LIPOPOLYSACCHARIDE BIOSYNTHESIS) [CATALYTIC ACTIVITY: D-SEDOHEPTULOSE 7-PHOSPHATE = D-GLYCERO-ALPHA,BETA-D-MANNO-HEPTOSE 7-PHOSPHATE]."	/note="Rv0113, (MTV031.07), len: 196 aa. Probable gmhA (alternate gene name: lpcA), sedoheptulose-7-phosphate isomerase (EC 5.-.-.-) (see citation below), similar to many e.g. AE0005|HPAE000596_11 from Helicobacter pylori (192 aa), FASTA scores: opt: 451, E(): 1.9e-24, (45.1% identity in 162 aa overlap). BELONGS TO THE SIS FAMILY, LPCA SUBFAMILY.; lpcA"	phosphoheptose isomerase	0.8		3.485	4.28										-1.095	-2.65
Rv0114	1.985	-7.89	0	gmhB	NP_214628.1	3	cell wall and cell processes	http://www.genome.ad.jp/dbget-bin/www_bget?mtu:Rv0114	http://www.sanger.ac.uk/Projects/M_tuberculosis/Gene_list/CDS/Rv0114.shtml	INVOLVED IN BIOSYNTHESIS OF NUCLEOTIDE-ACTIVATED GLYCERO-MANNO-HEPTOSE. INVOLVED IN TWO PATHWAYS, D-ALPHA-D PATHWAY [CATALYTIC ACTIVITY: D-GLYCERO-ALPHA-D-MANNO-HEPTOSE 1,7-BIPHOSPHATE = D-GLYCERO-ALPHA-D-MANNO-HEPTOSE 1-PHOSPHATE] AND L-BETA-D PATHWAY [CATALYTIC ACTIVITY: D-GLYCERO-BETA-D-MANNO-HEPTOSE 1,7-BIPHOSPHATE = D-GLYCERO-BETA-D-MANNO-HEPTOSE 1-PHOSPHATE]."	/note="Rv0114, (MTV031.08), len: 190 aa. Possible gmhB, D-alpha,beta-D-heptose-1,7-biphosphate phosphatase (EC 2.-.-.-) (see citation below), similar to several hypothetical proteins and phosphatases e.g. HIS7_ECOLI|P06987 imidazoleglycerol-phosphate dehydratase (355 aa), FASTA scores: opt: 250, E(): 3.6e-11, (34.0 % identity in 141 aa overlap)."	similar to HisB					1.985									-3.755	-2.49			-1.645
Rv0115	5.22	-0.545	0	hddA	NP_214629.1	3	cell wall and cell processes	http://www.genome.ad.jp/dbget-bin/www_bget?mtu:Rv0115	http://www.sanger.ac.uk/Projects/M_tuberculosis/Gene_list/CDS/Rv0115.shtml	INVOLVED IN BIOSYNTHESIS OF NUCLEOTIDE-ACTIVATED GLYCERO-MANNO-HEPTOSE (D-ALPHA-D PATHWAY) [CATALYTIC ACTIVITY: D-GLYCERO-ALPHA,BETA-D-MANNO-HEPTOSE 7-PHOSPHATE + ATP = D-GLYCERO-ALPHA-D-MANNO-HEPTOSE 1,7-BIPHOSPHATE]."	/note="Rv0115, (MTV031.09), len: 386 aa. Possible hddA, D-alpha-D-heptose-7-phosphate kinase (EC 2.-.-.-) (see citation below), similar to several hypothetical proteins and sugar kinases e.g. AAK27850.1|AF324836_3 D-glycero-D-manno-heptose 7-phosphate kinase from Aneurinibacillus thermoaerophilus (341 aa); AAK80995.1|AE007802_11 Sugar kinase from Clostridium acetobutylicum (364 aa). TBparse score…	conserved hypothetical protein	1.71				3.51										-0.545
Rv0116c	16.205	0	0		NP_214630.1	3	cell wall and cell processes	http://www.genome.ad.jp/dbget-bin/www_bget?mtu:Rv0116c	http://www.sanger.ac.uk/Projects/M_tuberculosis/Gene_list/CDS/Rv0116c.shtml	UNKNOWN"	/note="Rv0116c, (MTV031.10c), len: 251 aa. Possible conserved membrane protein, showing similarity to several hypothetical mycobacterial proteins e.g. Rv1433 from Mycobacterium tuberculosis (271 aa); and Q49706|B1496_F2_81|U00013 from Mycobacterium leprae (271 aa); to the C-terminal regions of others like Rv0192 from Mycobacterium tuberculosis (366 aa), FASTA scores: opt: 451, E(): 1.7e-21, (46.7…	conserved hypothetical protein	2.96	2.84	2.525	3.295	3.735	0.85
Rv0117	3.855	-0.535	0	oxyS	NP_214631.1	9	regulatory protein	http://www.genome.ad.jp/dbget-bin/www_bget?mtu:Rv0117	http://www.sanger.ac.uk/Projects/M_tuberculosis/Gene_list/CDS/Rv0117.shtml	COULD EFFECT FUNCTIONS OF OXYR DURING EVOLUTION."	/note="Rv0117, (MTV031.11), len: 314 aa. OxyS, oxidative stress response protein regulatory protein, LysR family (see citation below). Similar to many transcription regulators and OxyR, the oxidative stress response protein of many bacteria. Contains LysR family signature at N-terminus. Also contains helix-turn-helix motif at aa 16-37 (Score 1543, +4.44 SD). BELONGS TO THE LYSR FAMILY OF TRANSCRI…	transcriptional regulator (LysR family)				0.27	2.205	1.38												-0.535
Rv0118c	0	-2.3	2.505	oxcA	NP_214632.1	7	intermediary metabolism and respiration	http://www.genome.ad.jp/dbget-bin/www_bget?mtu:Rv0118c	http://www.sanger.ac.uk/Projects/M_tuberculosis/Gene_list/CDS/Rv0118c.shtml	INVOLVED IN CATABOLISM OF OXALIC ACID [CATALYTIC ACTIVITY: Oxalyl-CoA = formyl-CoA + CO2]."	/note="Rv0118c, (MTV031.12c), Len: 582 aa. Probable oxcA, oxalyl-CoA decarboxylase (EC 4.1.1.8), highly similar to many e.g. P78093|OXC_ECOLI|7449483|B65011|YFDU|B2373|Z3637|ECS325 PROBABLE OXALYL-CoA DECARBOXYLASE from Escherichia coli (564 aa); M77128|OXAOXA_1 oxalyl-CoA decarboxylase from Oxalobacter formigenes (568 aa), FASTA scores: opt: 2124, E():0, (55.6% identity in 568 aa overlap). Also …	oxalyl-CoA decarboxylase									2.505						-2.3
Rv0119	3.715	-1.225	0	fadD7	NP_214633.1	1	lipid metabolism	http://www.genome.ad.jp/dbget-bin/www_bget?mtu:Rv0119	http://www.sanger.ac.uk/Projects/M_tuberculosis/Gene_list/CDS/Rv0119.shtml	UNKNOWN, BUT INVOLVED IN LIPID DEGRADATION."	/note="Rv0119, (MTV031.13-MTCI418B.01), len: 525 aa. Probable fadD7, fatty-acid-CoA synthetase (EC 6.2.1.-), similar to 4-coumarate:CoA ligase of many organisms e.g. U39405|PTU39405_1 4-coumarate:CoA ligase from Pinus taedaxylem (537 aa), FASTA scores: opt: 483, E(): 8.3e-22, (28.2% identity in 440 aa overlap). Contains PS00455 Putative AMP-binding domain signature. TBscore is 0.896."	acyl-CoA synthase		0.415		1.595		1.475	0.23										-1.225
Rv0120c	6.425	-2.605	0	fusA2	NP_214634.1	2	information pathways	http://www.genome.ad.jp/dbget-bin/www_bget?mtu:Rv0120c	http://www.sanger.ac.uk/Projects/M_tuberculosis/Gene_list/CDS/Rv0120c.shtml	INVOLVED IN TRANSLATION MECHANISM. THIS PROTEIN MAY PROMOTE THE GTP-DEPENDENT TRANSLOCATION OF THE NASCENT PROTEIN CHAIN FROM THE A-SITE TO THE P-SITE OF THE RIBOSOME."	/note="Rv0120c, (MTCI418B.02c), len: 714 aa. Probable fusA2 (alternate gene name: fus2), elongation factor G, highly similar to others e.g. EFG_ECOLI|P02996 elongation factor G (ef-g) from Escherichia coli (703 aa), FASTA scores: opt: 1049, E(): 0, (32.5% identity in 717 aa overlap). Also similar to fusA1|MTCY210.01 from Mycobacterium tuberculosis FASTA score: (39.1% identity in 299 aa overlap); …	elongation factor G	1.805	1.15			3.47										-1.725			-0.88		1
Rv0121c	12.01	0	0		NP_214635.1	10	conserved hypothetical protein	http://www.genome.ad.jp/dbget-bin/www_bget?mtu:Rv0121c	http://www.sanger.ac.uk/Projects/M_tuberculosis/Gene_list/CDS/Rv0121c.shtml	UNKNOWN"	/note="Rv0121c, (MTCI418B.03c), len: 144 aa. Conserved hypothetical protein, showing some similarity with others proteins from Mycobacterium tuberculosis e.g. Rv1155, Rv1875, Rv2074, etc."	hypothetical protein	1.215	3.91		4.205	2.68
Rv0122	11.755	-2.95	0		NP_214636.1	16	conserved hypothetical protein with an orthologue in M. bovis	http://www.genome.ad.jp/dbget-bin/www_bget?mtu:Rv0122	http://www.sanger.ac.uk/Projects/M_tuberculosis/Gene_list/CDS/Rv0122.shtml	UNKNOWN"	/note="Rv0122, (MTCI418B.04), len: 133 aa. Hypothetical unknown protein."	hypothetical protein	2.87			4.735	4.15									-2.95
Rv0123	7.115	-1.355	0		NP_214637.1	16	conserved hypothetical protein with an orthologue in M. bovis	http://www.genome.ad.jp/dbget-bin/www_bget?mtu:Rv0123	http://www.sanger.ac.uk/Projects/M_tuberculosis/Gene_list/CDS/Rv0123.shtml	UNKNOWN"	/note="Rv0123, (MTCI418B.05), len: 133 aa. Hypothetical unknown protein."	hypothetical protein	1.57	0.625		4.025	0.895									-1.355
Rv0124	1.42	-1.29	0	PE_PGRS2	YP_177693.1	6	PE/PPE	http://www.genome.ad.jp/dbget-bin/www_bget?mtu:Rv0124	http://www.sanger.ac.uk/Projects/M_tuberculosis/Gene_list/CDS/Rv0124.shtml	UNKNOWN"	/note="Rv0124, (MTCI418B.06), len: 487 aa. Member of the Mycobacterium tuberculosis PE family, PGRS subfamily of gly-rich proteins (see citation below), highly similar to many e.g. Y0DP_MYCTU|Q50615 from Mycobacterium tuberculosis (498 aa), FASTA scores: opt: 1730, E(): 0, (60.7% identity in 504 aa overlap)."	PE_PGRS-family protein				1.42														-1.29
Rv0125	2.17	-6.925	0	pepA	NP_214639.1	7	intermediary metabolism and respiration	http://www.genome.ad.jp/dbget-bin/www_bget?mtu:Rv0125	http://www.sanger.ac.uk/Projects/M_tuberculosis/Gene_list/CDS/Rv0125.shtml	UNKNOWN; POSSIBLY HYDROLYZES PEPTIDES AND/OR PROTEINS (SEEMS TO CLEAVE PREFERENTIALLY AFTER SERINE RESIDUES)."	/note="Rv0125, (MTCI418B.07, MTB32A), len: 355 aa. Probable pepA (alternate gene name: mtb32a), serine protease (EC 3.4.21.-) (see Skeiky et al., 1999), highly similar to other proteases e.g. HHOB_ECOLI|P31137 protease hhob precursor (355 aa), FASTA scores: opt: 400, E(): 3.8e-14, (32.4% identity in 346 aa overlap). Also similar to Q50320 34 kDa PROTEIN PRECURSOR from Mycobacterium tuberculosis (…	probable serine protease	2.025			0.145										-1.68	-2.18		-3.065
Rv0126	0.815	-1.26	0	treS	NP_214640.1	0	virulence, detoxification, adaptation	http://www.genome.ad.jp/dbget-bin/www_bget?mtu:Rv0126	http://www.sanger.ac.uk/Projects/M_tuberculosis/Gene_list/CDS/Rv0126.shtml	INVOLVED IN TREHALOSE BIOSYNTHESIS (PROTECTIVE EFFECT). CONVERTS MALTOSE TO TREHALOSE. Mycobacteria can produce trehalose from glucose 6-phosphate and UDP-glucose (the OtsA-OtsB pathway) from glycogen-like alpha(1-->4)-linked glucose polymers (the TreY-TreZ pathway) and from maltose (the TreS pathway)."	/note="Rv0126, (MTCI418B.08), len: 601 aa. treS, trehalose synthase (EC 5.4.99.-) (see citation below), highly similar to others e.g. CAA04601.2|AJ001205 putative trehalose synthase from Streptomyces coelicolor (566 aa); S71450|1536814|BAA11303.1|D78198 trehalose synthase maltose-specific from Pimelobacter sp. strain R48 (573 aa). Also similar to MAL1_DROME|P07191 possible maltase precursor (508 …	probable glycosyl hydrolase						0.815									-1.25			-0.01
Rv0127	1.245	-5.5	2.025		NP_214641.1	10	conserved hypothetical protein	http://www.genome.ad.jp/dbget-bin/www_bget?mtu:Rv0127	http://www.sanger.ac.uk/Projects/M_tuberculosis/Gene_list/CDS/Rv0127.shtml	UNKNOWN"	/note="Rv0127, (MTCI418B.09, MTCI5.01), len: 455 aa. Conserved hypothetical protein, highly similar to various proteins e.g. AJ0012|SCJ001205_4 hypothetical protein from Streptomyces coelicolor A3(2) (464 aa), FASTA scores: opt: 412, E(): 1.1e-19, (40.6% identity in 485 aa overlap); AJ0012|SCJ001206_5 hypothetical protein from Streptomyces coelicolor A3(2) (453 aa), FASTA scores: opt: 403, E(): 4…	conserved hypothetical protein							1.245		2.025						-2.685		-2.815
Rv0128	3.935	-1.84	0		NP_214642.1	3	cell wall and cell processes	http://www.genome.ad.jp/dbget-bin/www_bget?mtu:Rv0128	http://www.sanger.ac.uk/Projects/M_tuberculosis/Gene_list/CDS/Rv0128.shtml	UNKNOWN"	/note="Rv0128, (MTCI5.02), len: 259 aa. Probable conserved transmembrane protein, with some similarity to Rv3064c and other bacterial proteins e.g. AAK85977.1|AE007957|AGR_C_254p from Agrobacterium tumefaciens (206 aa)."	hypothetical protein	1.935				2									-0.22			-1.62
Rv0129c	1.31	-8.94	0	fbpC	YP_177694.1	1	lipid metabolism	http://www.genome.ad.jp/dbget-bin/www_bget?mtu:Rv0129c	http://www.sanger.ac.uk/Projects/M_tuberculosis/Gene_list/CDS/Rv0129c.shtml	PROTEINS OF THE ANTIGEN 85 COMPLEX ARE RESPONSIBLE FOR THE HIGH AFFINITY OF MYCOBACTERIA TO FIBRONECTIN. POSSESSES A MYCOLYLTRANSFERASE ACTIVITY REQUIRED FOR THE BIOGENESIS OF TREHALOSE DIMYCOLATE (CORD FACTOR), A DOMINANT STRUCTURE NECESSARY FOR MAINTAINING CELL WALL INTEGRITY."	/note="Rv0129c, (MT0137, MTCI5.03c), len: 340 aa. fbpC (alternate gene names: mpt45, 85C, fbpC2), secreted antigen 85c (fibronectin-binding protein C) (mycolyl transferase 85C) (EC 2.3.1.-) (see citations below), also highly similar to other Mycobacterial antigen precursors e.g. A85C_MYCLE|Q05862 antigen 85-c precursor (85c) from Mycobacterium leprae (333 aa), FASTA scores: opt: 1937, E(): 0, (81…	antigen 85C, mycolytransferase	1.31														-4.425		-4.515			1
Rv0130	6.68	-2.37	0		NP_214644.1	10	conserved hypothetical protein	http://www.genome.ad.jp/dbget-bin/www_bget?mtu:Rv0130	http://www.sanger.ac.uk/Projects/M_tuberculosis/Gene_list/CDS/Rv0130.shtml	UNKNOWN"	/note="Rv0130, (MTCI5.04), len: 151 aa. Conserved hypothetical protein, most similar to AL096811|SCI30A_19 from Streptomyces coelicolor (153 aa), FASTA scores: opt: 639, E(): 0, (60.8% identity in 148 aa overlap). Also similar to NODN_RHILV|P08634 nodulation protein from Rhizobium leguminosarum bv. viciae plasmid pRL1JI (161 aa), FASTA scores: opt: 406, E(): 1e-21, (43.9% identity in 148 aa overl…	conserved hypothetical protein	0.825			3.185	2.67												-2.37
Rv0131c	6.845	-1.515	0	fadE1	NP_214645.1	1	lipid metabolism	http://www.genome.ad.jp/dbget-bin/www_bget?mtu:Rv0131c	http://www.sanger.ac.uk/Projects/M_tuberculosis/Gene_list/CDS/Rv0131c.shtml	UNKNOWN, BUT INVOLVED IN LIPID DEGRADATION."	/note="Rv0131c, (MTCI5.05c), len: 447 aa. Probable fadE1, acyl-CoA dehydrogenase (EC 1.3.99.-), similar to many e.g. ACDS_HUMAN|P16219 acyl-CoA dehydrogenase short-chain specific precursor (412 aa), FASTA scores: opt: 522, E(): 1.4e-23, (30.1% identity in 425 aa overlap). Also highly similar to MTCI5_28 from Mycobacterium tuberculosis."	acyl-CoA dehydrogenase	1.84			2.24	2.325	0.44									-1.055		-0.46
Rv0132c	8.035	0	0	fgd2	NP_214646.1	7	intermediary metabolism and respiration	http://www.genome.ad.jp/dbget-bin/www_bget?mtu:Rv0132c	http://www.sanger.ac.uk/Projects/M_tuberculosis/Gene_list/CDS/Rv0132c.shtml	CATALYZES OXIDATION OF GLUCOSE-6-PHOSPHATE TO 6-PHOSPHOGLUCONOLACTONE USING COENZYME F420 (AN *-HYDROXY-5-DEAZAFLAVIN DERIVATIVE) AS THE ELECTRON ACCEPTOR."	/note="Rv0132c, (MTCI5.06c), len: 360 aa. Putative fgd2, F420-dependent glucose-6-phosphate dehydrogenase (EC 1.-.-.-), highly similar to many from Mycobacteria e.g. AAD38167|g5031431 from Mycobacterium chelonae. Also similar to MJ1534|Q58929 N5,N10-METHYLENE TETRAHYDROMETHANOPTERIN REDUCTASE from METHANOCOCCUS JANNASCHII (342 aa), FASTA scores: opt: 285, E(): 7.9e-11, (28.4% identity in 292 aa o…	putative oxidoreductase	2.57			4.105	1.36
Rv0133	4.94	-3.65	0		NP_214647.1	7	intermediary metabolism and respiration	http://www.genome.ad.jp/dbget-bin/www_bget?mtu:Rv0133	http://www.sanger.ac.uk/Projects/M_tuberculosis/Gene_list/CDS/Rv0133.shtml	UNKNOWN; PROBABLY INVOLVED IN CELLULAR METABOLISM."	/note="Rv0133, (MTCI5.07), len: 201 aa. Probable acetyltransferase (EC 2.3.1.-), highly similar to others e.g. PUAC_STRLP|P13249 puromycyn N-acetyltransferase (199 aa), FASTA scores: opt: 341, E(): 1.8e-16, (33.3% identity in 201 aa overlap)."	possible puromycin N-acetyltransferase		3.985			0.955										-3.65
Rv0134	5.44	-0.46	0	ephF	NP_214648.1	0	virulence, detoxification, adaptation	http://www.genome.ad.jp/dbget-bin/www_bget?mtu:Rv0134	http://www.sanger.ac.uk/Projects/M_tuberculosis/Gene_list/CDS/Rv0134.shtml	THOUGHT TO BE INVOLVED IN DETOXIFICATION REACTIONS FOLLOWING OXIDATIVE DAMAGE TO LIPIDS [CATALYTIC ACTIVITY: AN EPOXIDE + H(2)O = A GLYCOL]."	/note="Rv0134, (MTCI5.08), len: 300 aa. Possible ephE, epoxide hydrolase (EC 3.3.2.3) (see citation below), similar to others e.g. Q39856 epoxide hydrolase (341 aa), FASTA scores: opt: 369, E(): 4.6e-17, (27.2% identity in 335 aa overlap); ETC. Also similar to MTCY09F9.26c from Mycobacterium tuberculosis (29.5% identity in 346 aa overlap)."	probable epoxide hydrolase		1.38			4.06										-0.46
Rv0135c	2.98	-2.12	0		NP_214649.1	9	regulatory protein	http://www.genome.ad.jp/dbget-bin/www_bget?mtu:Rv0135c	http://www.sanger.ac.uk/Projects/M_tuberculosis/Gene_list/CDS/Rv0135c.shtml	COULD BE INVOLVED IN TRANSCRIPTIONAL MECHANISM."	/note="Rv0135c, (MTCI5.09c), len: 201 aa. Possible transcriptional regulator, weakly similar to others e.g. P32398|YHGD_BACSU HYPOTHETICAL TRANSCRIPTIONAL REGULATOR from Bacillus subtilis (191 aa), FASTA scores: opt: 145, E(): 0.0012, (21.0% identity in 162 aa overlap)."	putative transcriptional regulator					2.98													-2.12
Rv0136	0.91	0	0	cyp138	NP_214650.1	7	intermediary metabolism and respiration	http://www.genome.ad.jp/dbget-bin/www_bget?mtu:Rv0136	http://www.sanger.ac.uk/Projects/M_tuberculosis/Gene_list/CDS/Rv0136.shtml	CYTOCHROMES P450 ARE A GROUP OF HEME-THIOLATE MONOOXYGENASES. THEY OXIDIZE A VARIETY OF STRUCTURALLY UNRELATED COMPOUNDS, INCLUDING STEROIDS, FATTY ACIDS, AND XENOBIOTICS."	/note="Rv0136, (MT0144, MTCI5.10), len: 441 aa. Probable cyp138, cytochrome P450 138 (EC 1.14.-.-), similar to others e.g. SLR0574|Q59990 from SYNECHOCYSTIS SP. (444 aa), FASTA scores: opt: 315, E(): 1e-13, (25.7% identity in 416 aa overlap); etc. Also similar to MTV039_6 from Mycobacterium tuberculosis (472 aa), FASTA score: (38.2% identity in 442 aa overlap). Contains PS00017 ATP/GTP-binding si…	cytochrome p450				0.23	0.68
Rv0137c	7.73	-1.45	0	msrA	NP_214651.1	7	intermediary metabolism and respiration	http://www.genome.ad.jp/dbget-bin/www_bget?mtu:Rv0137c	http://www.sanger.ac.uk/Projects/M_tuberculosis/Gene_list/CDS/Rv0137c.shtml	HAS AN IMPORTANT FUNCTION AS A REPAIR ENZYME FOR PROTEINS THAT HAVE BEEN INACTIVATED BY OXIDATION. CATALYZES THE REVERSIBLE OXIDATION-REDUCTION OF METHIONINE SULFOXIDE IN PROTEINS TO METHIONINE [CATALYTIC ACTIVITY: Protein L-methionine + oxidized thioredoxin = protein L-methionine S-oxide + reduced thioredoxin]."	/note="Rv0137c, (MTCI5.11c), len: 167 aa. Probable msrA, peptide methionine sulfoxide reductase (EC 1.8.4.6), equivalent to CAC32179.1|AL583926 putative peptide methionine sulfoxide from Mycobacterium leprae (177 aa). Highly similar to others e.g. CAC18703.1|AL451182 putative peptide methionine sulfoxide reductase from Streptomyces coelicolor (172 aa); PMSR_SCHPO|Q09859 putative peptide methionin…	putative peptide methionine sulfoxide	0.76			3.325	1.985	1.66											-1.45
Rv0138	0	-2.95	0		NP_214652.1	10	conserved hypothetical protein	http://www.genome.ad.jp/dbget-bin/www_bget?mtu:Rv0138	http://www.sanger.ac.uk/Projects/M_tuberculosis/Gene_list/CDS/Rv0138.shtml	UNKNOWN"	/note="Rv0138, (MTCI5.12), len: 167 aa. Conserved hypothetical protein, showing weak similarity to Q10827|YT10_MYCTU HYPOTHETICAL 17.0 KDA PROTEIN from Mycobacterium tuberculosis (147 aa), FASTA scores: opt: 131, E(): 0.047, (31.15% identity in 106 aa overlap)."	conserved hypothetical protein														-0.86			-2.09
Rv0139	0	-5.605	0		NP_214653.1	7	intermediary metabolism and respiration	http://www.genome.ad.jp/dbget-bin/www_bget?mtu:Rv0139	http://www.sanger.ac.uk/Projects/M_tuberculosis/Gene_list/CDS/Rv0139.shtml	UNKNOWN; PROBABLY INVOLVED IN CELLULAR METABOLISM."	/note="Rv0139, (MTCI5.13), len: 340 aa. Possible oxidoreductase (EC 1.-.-.-), similar to others e.g. O34285|HPNA HPNA PROTEIN from Zymomonas mobilis (337 aa), FASTA scores: opt: 507, E (): 5.8e-27, (31.1% identity in 328 aa overlap); TRE_STRGR|P29782 dtdp-glucose 4,6-dehydratase (328 aa), FASTA scores: opt: 254, E(): 2.6e-10, (29.0% identity in 307 aa overlap)."	putative oxidoreductase														-2.315			-3.29
Rv0140	13.9	-0.425	0		NP_214654.1	10	conserved hypothetical protein	http://www.genome.ad.jp/dbget-bin/www_bget?mtu:Rv0140	http://www.sanger.ac.uk/Projects/M_tuberculosis/Gene_list/CDS/Rv0140.shtml	UNKNOWN"	/note="Rv0140, (MTCI5.14), len: 126 aa. Conserved hypothetical protein, similar to others e.g. P74567|D90916_48 HYPOTHETICAL 20.8 KDP PROTEIN from Synechocystis sp. (180 aa), FASTA scores: opt: 229, E(): 4.7e-10, (36.1% identity in 108 aa overlap). Also similar to Rv1056 and Rv1670 from Mycobacterium tuberculosis."	conserved hypothetical protein	2.335	2.135		4.55	4.88										-0.425
Rv0141c	6.34	-1.56	0		NP_214655.1	16	conserved hypothetical protein with an orthologue in M. bovis	http://www.genome.ad.jp/dbget-bin/www_bget?mtu:Rv0141c	http://www.sanger.ac.uk/Projects/M_tuberculosis/Gene_list/CDS/Rv0141c.shtml	UNKNOWN"	/note="Rv0141c, (MTCI5.15c), len: 136 aa. Hypothetical unknown protein."	hypothetical protein	1.975	2.845			1.52													-1.56		1
Rv0142	4.7	-0.48	0		NP_214656.1	10	conserved hypothetical protein	http://www.genome.ad.jp/dbget-bin/www_bget?mtu:Rv0142	http://www.sanger.ac.uk/Projects/M_tuberculosis/Gene_list/CDS/Rv0142.shtml	UNKNOWN"	/note="Rv0142, (MTCI5.16), len: 208 aa. Conserved hypothetical protein, similar, except in N-terminus, to AB88922.1|AL353862 hypothetical protein SCE34.20 from Streptomyces coelicolor (326 aa)."	hypothetical protein				4.515	0.185										-0.48
Rv0143c	0.905	-0.64	0		NP_214657.1	3	cell wall and cell processes	http://www.genome.ad.jp/dbget-bin/www_bget?mtu:Rv0143c	http://www.sanger.ac.uk/Projects/M_tuberculosis/Gene_list/CDS/Rv0143c.shtml	UNKNOWN; POSSIBLY ION CHANNEL INVOLVED IN TRANSPORT OF CHLORIDE ACROSS THE MEMBRANE."	/note="Rv0143c, (MTCI5.17c), len: 492 aa. Probable conserved transmembrane protein, CIC family possibly involved in transport of chloride, similar to others and hypothetical proteins e.g. O28857 PUTATIVE CHLORIDE CHANNEL from Archaeoglobus fulgidus (589 aa), FASTA scores: opt: 966, E(): 0, (37.7% identity in 453 aa overlap); YADQ_ECOLI|P37019 hypothetical 46.0 kDa protein (436 aa), FASTA scores: …	probable chloride channel					0.905												-0.64
Rv0144	3.245	-5.305	0		NP_214658.1	9	regulatory protein	http://www.genome.ad.jp/dbget-bin/www_bget?mtu:Rv0144	http://www.sanger.ac.uk/Projects/M_tuberculosis/Gene_list/CDS/Rv0144.shtml	INVOLVED IN TRANSCRIPTIONAL MECHANISM."	/note="Rv0144, (MTCI5.18), len: 280 aa. Probable transcriptional regulator, possibly tetR family. Has region similar to others e.g. Q59431|UIDR_ECOLI|GUSR|B1618|Z2623|ECS2326 UID OPERON REPRESSOR (GUS OPERON) from Escherichia coli strains K12 and O157:H7 (196 aa), FASTA scores: opt: 214, E(): 1.1e-06, (26.0% identity in 196 aa overlap). Contains probable helix-turn helix motif from aa 109-130 (Sc…	putative transcriptional regulator		2.14			1.105										-2.915			-2.39		1
Rv0145	8.04	-8.41	0		NP_214659.1	10	conserved hypothetical protein	http://www.genome.ad.jp/dbget-bin/www_bget?mtu:Rv0145	http://www.sanger.ac.uk/Projects/M_tuberculosis/Gene_list/CDS/Rv0145.shtml	UNKNOWN"	/note="Rv0145, (MTCI5.19), len: 317 aa. Conserved hypothetical protein, highly similar to many e.g. CAC32172.1|AL583926 conserved hypothetical protein from Mycobacterium leprae (310 aa); and several Mycobacterium tuberculosis proteins e.g. Rv0726c, Rv0731c, etc."	conserved hypothetical protein		3.765			4.275								-0.935		-2.785		-4.69
Rv0146	7.245	-6.665	0		NP_214660.1	10	conserved hypothetical protein	http://www.genome.ad.jp/dbget-bin/www_bget?mtu:Rv0146	http://www.sanger.ac.uk/Projects/M_tuberculosis/Gene_list/CDS/Rv0146.shtml	UNKNOWN"	/note="Rv0146, (MTCI5.20), len: 310 aa. Conserved hypothetical protein, highly similar to others e.g. AC30975.1|AL583924 conserved hypothetical protein from Mycobacterium leprae (304 aa); and several Mycobacterium tuberculosis proteins e.g. Rv0726c, Rv0731c, etc."	conserved hypothetical protein		2.71			4.535										-3.465		-0.625	-2.575
Rv0147	2.335	-0.79	0		NP_214661.1	7	intermediary metabolism and respiration	http://www.genome.ad.jp/dbget-bin/www_bget?mtu:Rv0147	http://www.sanger.ac.uk/Projects/M_tuberculosis/Gene_list/CDS/Rv0147.shtml	UNKNOWN; PROBABLY INVOLVED IN CELLULAR METABOLISM [CATALYTIC ACTIVITY: An aldehyde + NAD+ + H2O = an acid + NADH]."	/note="Rv0147, (MTCI5.21), len: 506 aa. Probable aldehyde dehydrogenase (NAD+) dependent (EC 1.2.1.-), similar to others e.g. DHAP_RAT|P11883 aldehyde dehydrogenase (dimeric NADP-preferring) (452 aa), FASTA scores: opt: 1291, E(): 0, (43.9% identity in 453 aa overlap). Also similar to several Mycobacterium tuberculosis aledehyde dehydrogenases e.g. Rv0768, Rv2858c, etc. Contains PS00687 aldehyde …	aldehyde dehydrogenase		2.18			0.155										-0.79
Rv0148	8.055	-3.4	0		NP_214662.1	7	intermediary metabolism and respiration	http://www.genome.ad.jp/dbget-bin/www_bget?mtu:Rv0148	http://www.sanger.ac.uk/Projects/M_tuberculosis/Gene_list/CDS/Rv0148.shtml	UNKNOWN; POSSIBLY INVOLVED IN CELLULAR METABOLISM."	/note="Rv0148, (MTCI5.22), len: 286 aa. Probable short-chain dehydrogenase (EC 1.-.-.-), similar to others, in particular Estradiol 17 beta-dehydrogenases (EC 1.1.1.62), e.g. DHB4_MOUSE|P51660 estradiol 17 beta-dehydrogenase 4 (735 aa), FASTA scores: opt: 952, E(): 0, (52.5% identity in 276 aa overlap). Contains PS00061 Short-chain alcohol dehydrogenase family signature. BELONGS TO THE SHORT-CHAI…	steroid dehydrogenase	2.28	2.12			3.655										-3.4
Rv0149	4.295	0	0		NP_214663.1	7	intermediary metabolism and respiration	http://www.genome.ad.jp/dbget-bin/www_bget?mtu:Rv0149	http://www.sanger.ac.uk/Projects/M_tuberculosis/Gene_list/CDS/Rv0149.shtml	POSSIBLY BINDS NADP AND ACTS THROUGH A ONE-ELECTRON TRANSFER PROCESS. QUINONES ARE SUPPOSED TO BE THE BEST SUBSTRATES. MAY ACT IN THE DETOXIFICATION OF XENOBIOTICS [CATALYTIC ACTIVITY: NADPH + quinone = NADP+ + semiquinone]"	/note="Rv0149, (MTCI5.23), len: 322 aa. Possible quinone oxidoreductase (EC 1.6.5.-), similar to others oxidoreductases e.g. Q08257 quinone oxidoreductase (EC 1.6.5.5) (329 aa), FASTA scores: opt: 397, E(): 3.2e-18, (28.4% identity in 328 aa overlap); SCHCOADH_4 from Streptomyces coelicolor. Also similar to many proteins from Mycobacterium tuberculosis. Contains PS01162 Quinone oxidoreductase / z…	putative oxidoreductase					4.295
Rv0150c	6.405	-3.05	0		NP_214664.1	10	conserved hypothetical protein	http://www.genome.ad.jp/dbget-bin/www_bget?mtu:Rv0150c	http://www.sanger.ac.uk/Projects/M_tuberculosis/Gene_list/CDS/Rv0150c.shtml	UNKNOWN"	/note="Rv0150c, (MTCI5.24c), len: 95 aa. Conserved hypothetical protein, showing some similarity with C-terminus of O53949|Rv1800|MTV049.22 PPE-FAMILY PROTEIN from Mycobacterium tuberculosis (655 aa), FASTA score: (36.5% identity in 104 aa overlap)."	conserved hypothetical protein		1.03		2.73	2.645									-3.05
Rv0151c	4.86	-0.62	0	PE1	YP_177695.1	6	PE/PPE	http://www.genome.ad.jp/dbget-bin/www_bget?mtu:Rv0151c	http://www.sanger.ac.uk/Projects/M_tuberculosis/Gene_list/CDS/Rv0151c.shtml	UNKNOWN"	/note="Rv0151c, (MTCI5.25c), len: 588 aa. Member of the Mycobacterium tuberculosis PE family (see citation below), with N-terminal region similar to others e.g. MTV032_2 PE_PGRS family from Mycobacterium tuberculosis (468 aa), FASTA scores: opt: 1125, E(): 0, (46.3% identity in 456 aa overlap); MTCY493_24 from Mycobacterium tuberculosis FASTA score: (42.5% identity in 558 aa overlap). Also simila…	PE-family protein				1.45	2.42	0.99												-0.62
Rv0152c	5.23	0	0	PE2	YP_177696.1	6	PE/PPE	http://www.genome.ad.jp/dbget-bin/www_bget?mtu:Rv0152c	http://www.sanger.ac.uk/Projects/M_tuberculosis/Gene_list/CDS/Rv0152c.shtml	UNKNOWN"	/note="Rv0152c, (MTCI5.26c), len: 525 aa. Member of the Mycobacterium tuberculosis PE family (see citation below), similar to ORF downstream Z92770|MTCI5_25 (588 aa), FASTA scores: opt: 1492, E(): 0, (54.7% identity in 464 aa overlap); and to many other PE family type members."	PE-family protein				2.21	0.705	2.315
Rv0153c	1.05	-4.535	0	ptbB	NP_214667.1	9	regulatory protein	http://www.genome.ad.jp/dbget-bin/www_bget?mtu:Rv0153c	http://www.sanger.ac.uk/Projects/M_tuberculosis/Gene_list/CDS/Rv0153c.shtml	INVOLVED IN SIGNAL TRANSDUCTION (VIA DEPHOSPHORYLATION). CAN DEPHOSPHORYLATED IN VITRO THE PHOSPHOTYROSINE RESIDUE OF MYELIN BASIC PROTEIN (MBP) AT pH 7.0. COULD BE INVOLVED IN VIRULENCE BY INTERFERING WITH PHOSPHOTYROSINE-MEDIATED SIGNALS IN MACROPHAGES [CATALYTIC ACTIVITY: Protein tyrosine phosphate + H(2)O = protein tyrosine + phosphate]."	/note="Rv0153c, (MTCI5.27c), len: 276 aa. ptbB (alternate gene name: MPtpB), protein-tyrosine-phosphatase (see citation below) (EC 3.1.3.48), showing some similarity to several protein-tyrosine phosphatases, polyketide synthase and aminotransferase e.g. Q05918|IPHP_NOSCO|IPH PROTEIN-TYROSINE-PHOSPHATASE PRECURSOR from Nostoc commune (EC 3.1.3.48) (294 aa), FASTA scores: opt: 150, E(): 0.0096, (26…	putative protein-tyrosine-phosphatase					1.05									-2.755				-1.78
Rv0154c	1.84	-0.65	0	fadE2	NP_214668.1	1	lipid metabolism	http://www.genome.ad.jp/dbget-bin/www_bget?mtu:Rv0154c	http://www.sanger.ac.uk/Projects/M_tuberculosis/Gene_list/CDS/Rv0154c.shtml	UNKNOWN, BUT INVOLVED IN LIPID DEGRADATION."	/note="Rv0154c, (MTCI5.28c), len: 403 aa. Probable fadE2, acyl-CoA dehydrogenase (EC 1.3.99.-), similar to many e.g. C-terminal region of O01590 ACYL-CoA DEHYDROGENASE (974 aa), FASTA scores: opt: 1150, E(): 0, (50.0% identity in 402 aa overlap); ACDS_MEGEL|Q06319 acyl-CoA dehydrogenase (short-chain) (383 aa), FASTA score: (35.0% identity in 306 aa overlap). COULD BELONG TO THE ACYL-COA DEHYDROGE…	acyl-CoA dehydrogenase	1.795				0.045										-0.65
Rv0155	2.13	-6.65	0	pntAa	NP_214669.1	7	intermediary metabolism and respiration	http://www.genome.ad.jp/dbget-bin/www_bget?mtu:Rv0155	http://www.sanger.ac.uk/Projects/M_tuberculosis/Gene_list/CDS/Rv0155.shtml	THE TRANSHYDROGENATION BETWEEN NADH AND NADP IS COUPLED TO RESPIRATION AND ATP HYDROLYSIS AND FUNCTIONS AS A PROTON PUMP ACROSS THE MEMBRANE [CATALYTIC ACTIVITY: NADPH + NAD+ = NADP+ + NADH]."	/note="Rv0155, (MTCI5.29), len: 366 aa. Probable pntAa, first part of NAD(P) transhydrogenase subunit alpha (EC 1.6.1.2), similar to N-terminus of others e.g. PNTA_ECOLI|P07001|P76888|B1603 NAD (P) transhydrogenase subunit alpha from Escherichia coli strain K12 (510 aa), FASTA scores: opt: 921, E(): 0, (42.1% identity in 361 aa overlap); PROTON-TRANSLOCATING NICOTINAMIDE NUCLEOTIDE TRANSHYDROGENA…	pyridine transhydrogenase subunit [alpha]1					2.13									-3.895	-2.755
Rv0156	5.275	-3.93	0	pntAb	NP_214670.1	7	intermediary metabolism and respiration	http://www.genome.ad.jp/dbget-bin/www_bget?mtu:Rv0156	http://www.sanger.ac.uk/Projects/M_tuberculosis/Gene_list/CDS/Rv0156.shtml	THE TRANSHYDROGENATION BETWEEN NADH AND NADP IS COUPLED TO RESPIRATION AND ATP HYDROLYSIS AND FUNCTIONS AS A PROTON PUMP ACROSS THE MEMBRANE [CATALYTIC ACTIVITY: NADPH + NAD+ = NADP+ + NADH]."	/note="Rv0156, (MTCI5.30), len: 110 aa. Probable pntAb, second part of NAD(P) transhydrogenase subunit alpha, integral membrane protein, similar to C-terminus of others e.g. Q59764 NICOTINAMIDE NUCLEOTIDE TRANSHYDROGENASE SUBUNIT PNTAB (139 aa), FASTA scores: opt: 247, E(): 1.9e-11, (45.5% identity in 88 aa overlap).; pntAB"	pyridine transhydrogenase subunit [alpha]2					2.73	2.545								-1.14	-2.79
Rv0157	1.67	-5.845	0	pntB	NP_214671.1	7	intermediary metabolism and respiration	http://www.genome.ad.jp/dbget-bin/www_bget?mtu:Rv0157	http://www.sanger.ac.uk/Projects/M_tuberculosis/Gene_list/CDS/Rv0157.shtml	THE TRANSHYDROGENATION BETWEEN NADH AND NADP IS COUPLED TO RESPIRATION AND ATP HYDROLYSIS AND FUNCTIONS AS A PROTON PUMP ACROSS THE MEMBRANE [CATALYTIC ACTIVITY: NADPH + NAD+ = NADP+ + NADH]."	/note="Rv0157, (MTCI5.31), len: 475 aa. Probable pntB, pyridine nucleotide transhydrogenase (nicotinamide nucleotide transhydrogenase) subunit beta (EC 1.6.1.1), integral membrane protein, similar to others e.g. Q59763 PROTON-TRANSLOCATING NICOTINAMIDE NUCLEOTIDE TRANSHYDROGENASE SUBUNIT BETA from HODOSPIRILLUM RUBRUM (464 aa), FASTA scores: opt: 1344, E(): 0, (46.4% identity in 472 aa overlap); …	pyridine transhydrogenase subunit [beta]					1.67									-2.865	-2.98
Rv0157A	0	0	0		pseudo	10	conserved hypothetical protein	http://www.genome.ad.jp/dbget-bin/www_bget?mtu:Rv0157A	http://www.sanger.ac.uk/Projects/M_tuberculosis/Gene_list/CDS/Rv0157A.shtml	UNKNOWN"	/note="Rv0157A, len: 42 aa. Hypothetical protein (probably pseudogene), showing similarity to C-terminal part (aa 186-220) of O53976|Rv1975|MTV051.13 CONSERVED HYPOTHETICAL PROTEIN from Mycobacterium tuberculosis (221 aa), FASTA scores: opt: 173, E(): 3e-06, (62.5% identity in 40 aa overlap)."
Rv0158	0	-0.92	0		NP_214672.1	9	regulatory protein	http://www.genome.ad.jp/dbget-bin/www_bget?mtu:Rv0158	http://www.sanger.ac.uk/Projects/M_tuberculosis/Gene_list/CDS/Rv0158.shtml	INVOLVED IN TRANSCRIPTIONAL MECHANISM."	/note="Rv0158, (MTV032.01), len: 214 aa. Probable transcriptional regulator, possibly TetR family, showing weak similarity to various transcriptional activators and repressors e.g. P32398|YIXD_BACSU|YHGD HYPOTHETICAL TRANSCRIPTIONAL REGULATORY PROTEIN from Bacillus subtilis (191 aa), FASTA scores: opt:172, E(): 2.4e-05, (23.0% identity in 191 aa overlap). Contains helix-turn-helix motif at aa 32-…	transcriptional regulator (TetR/AcrR family)														-0.92
Rv0159c	6.095	-1.53	0	PE3	YP_177697.1	6	PE/PPE	http://www.genome.ad.jp/dbget-bin/www_bget?mtu:Rv0159c	http://www.sanger.ac.uk/Projects/M_tuberculosis/Gene_list/CDS/Rv0159c.shtml	UNKNOWN"	/note="Rv0159c, (MTV032.02c), len: 468 aa. Member of the Mycobacterium tuberculosis PE family (see citation below), similar to many other PE proteins e.g. O06828 from Mycobacterium tuberculosis (528 aa), FASTA scores: opt: 1163, E(): 0, (45.8% identity in 467 aa overlap). Also highly similar to upstream MTV032_3, and to MTCI5_25, MTCI5_26, MTV049_ 21, MTCY1A10_26, etc."	PE-family protein				2.15	3.945													-1.53
Rv0160c	7.975	-0.06	0	PE4	YP_177698.1	6	PE/PPE	http://www.genome.ad.jp/dbget-bin/www_bget?mtu:Rv0160c	http://www.sanger.ac.uk/Projects/M_tuberculosis/Gene_list/CDS/Rv0160c.shtml	UNKNOWN"	/note="Rv0160c, (MTV032.03c), len: 502 aa. Member of the Mycobacterium tuberculosis PE family (see citation below), similar to many other PE proteins e.g. Z92770|MTCI5_26c from Mycobacterium tuberculosis (525 aa), FASTA scores: opt: 816, E(): 0, (41.4% identity in 367 aa overlap); C-terminal region of O06801|RV1768|MTCY28.34 from Mycobacterium tuberculosis (618 aa), FASTA scores: opt: 417, E(): 6…	PE-family protein				3.28	4.695										-0.06
Rv0161	0.525	-8.44	0		NP_214675.1	7	intermediary metabolism and respiration	http://www.genome.ad.jp/dbget-bin/www_bget?mtu:Rv0161	http://www.sanger.ac.uk/Projects/M_tuberculosis/Gene_list/CDS/Rv0161.shtml	UNKNOWN; PROBABLY INVOLVED IN CELLULAR METABOLISM."	/note="Rv0161, (MTCI28.01, MTV032.04), len 449 aa. Possible oxidoreductase (EC 1.-.-.-), similar to hypothetical proteins and various oxidoreductases e.g. AIP2_YEAST|P46681 actin interacting protein 2 (530 aa), FASTA scores: opt: 356, E (): 0, (33.3% identity in 357 aa overlap); DLD1_YEAST|P32891 d-lactate dehydrogenase (cytochrome) (587 aa), FASTA scores: opt: 311, E(): 2.5e-20, (27.9% identity …	possible oxidoreductase				0.525										-1.595	-0.125		-4.755	-1.965
Rv0162c	0	-5.6	0	adhE1	YP_177699.1	7	intermediary metabolism and respiration	http://www.genome.ad.jp/dbget-bin/www_bget?mtu:Rv0162c	http://www.sanger.ac.uk/Projects/M_tuberculosis/Gene_list/CDS/Rv0162c.shtml	DEHYDROGENESES A ALCOHOL (OXIDO-REDUCTION) [CATALYTIC ACTIVITY: An alcohol + NAD+ = an aldehyde or ketone + NADH]."	/note="Rv0162c, (MTCI28.02c), len: 383 aa. Probable adhE1, zinc-type alcohol dehydrogenase (EC 1.1.1.1), similar to others e.g. ADH_MACMU|P28469 alcohol dehydrogenase alpha chain (374 aa), FASTA scores: opt: 619, E(): 0, (34.7% identity in 363 aa overlap). Also similar to other alcohol dehydrogenases from Mycobacterium tuberculosis e.g. MTCY369.06c FASTA score: (34.0% identity in 365 aa overlap),…	alcohol dehydrogenase (Zn)														-1.285	-0.37		-3.945
Rv0163	0.8	-4.78	0		NP_214677.1	10	conserved hypothetical protein	http://www.genome.ad.jp/dbget-bin/www_bget?mtu:Rv0163	http://www.sanger.ac.uk/Projects/M_tuberculosis/Gene_list/CDS/Rv0163.shtml	UNKNOWN"	/note="Rv0163, (MTCI28.03), len: 151 aa. Conserved hypothetical protein, similar to others e.g. Q44017 HYPOTHETICAL 16.6 KDA PROTEIN IN GBD 5'REGION (ORF6)from Alcaligenes eutrophus (145 aa), FASTA scores: opt: 155, E(): 0.0002, (26.6% identity in 139 aa overlap). Also weak similary with MTV008.31c|Rv2475c|B70867 from Mycobacterium tuberculosis (138 aa)."	probable dehydrogenase							0.8							-1.365			-3.415
Rv0164	1.65	-8.655	0		YP_177617.1	10	conserved hypothetical protein	http://www.genome.ad.jp/dbget-bin/www_bget?mtu:Rv0164	http://www.sanger.ac.uk/Projects/M_tuberculosis/Gene_list/CDS/Rv0164.shtml	UNKNOWN"	/note="Rv0164, (MTCI28.04), len: 161 aa. TB18.5, conserved hypothetical protein, equivalent to CAB08818.1|Z95398 HYPOTHETICAL PROTEIN from Mycobacterium leprae (156 aa) FASTA scores: opt: 762, E(): 0, (76.3% identity in 152 aa overlap). Some similarity to Rv2185c, Rv0854, Rv0857 from Mycobacterium tuberculosis. Alternative start codon has been suggested. 3' part corrected since first submission (…	conserved hypothetical protein					1.65										-4.305		-4.35
Rv0165c	1.605	-4.165	0		YP_177700.1	9	regulatory protein	http://www.genome.ad.jp/dbget-bin/www_bget?mtu:Rv0165c	http://www.sanger.ac.uk/Projects/M_tuberculosis/Gene_list/CDS/Rv0165c.shtml	POSSIBLY INVOLVED IN TRANSCRIPTIONAL MECHANISM."	/note="Rv0165c, (MTCI28.05c), len: 264 aa. Possible transcriptional regulator, GntR family, showing some similarity to several e.g. NTRA_CHELE|P54988 nta operon transcriptional regulator (231 aa), FASTA scores: opt: 154, E(): 0.00058, (32.0% identity in 125 aa overlap); P46833|GNTR_BACLI GLUCONATE OPERON TRANSCRIPTIONAL REPRESSOR from Bacillus licheniformis (243 aa); GNTR_BACSU GLUCONATE OPERON R…	transcriptional regulator (GntR family)	0.76					0.845											-4.165
Rv0166	0	-10.13	0	fadD5	NP_214680.1	1	lipid metabolism	http://www.genome.ad.jp/dbget-bin/www_bget?mtu:Rv0166	http://www.sanger.ac.uk/Projects/M_tuberculosis/Gene_list/CDS/Rv0166.shtml	UNKNOWN, BUT INVOLVED IN LIPID DEGRADATION."	/note="Rv0166, (MTCI28.06), len: 554 aa. Probable fadD5, fatty-acid-CoA synthetase (EC 6.2.1.-), similar to many eg LCFA_ECOLI|P29212 long-chain-fatty-acid--CoA ligase (561 aa), FASTA scores: opt: 612, E(): 0, (29.4% identity in 534 aa overlap). Also similar to many other fatty-acid-CoA ligases from Mycobacterium tuberculosis e.g. MTCY07A7.11c FASTA score: (35.3% identity in 487 aa overlap), MTV0…	acyl-CoA synthase													-1.465		-3.775		-4.89
Rv0167	0	-8.69	0	yrbE1A	NP_214681.1	0	virulence, detoxification, adaptation	http://www.genome.ad.jp/dbget-bin/www_bget?mtu:Rv0167	http://www.sanger.ac.uk/Projects/M_tuberculosis/Gene_list/CDS/Rv0167.shtml	UNKNOWN"	/note="Rv0167, (MTCI28.07), len: 265 aa. yrbE1A, hypothetical unknown integral membrane protein, part of mce1 operon and member of YrbE family (see citations below), highly similar to Mycobacterium tuberculosis proteins O07791|Rv0587|MTCY19H5.35|yrbE2A (265 aa); O53965|Rv1964|MTV051.02|yrbE3A (265 aa); etc. Also highly similar or similar to conserved hypothetical integral membrane proteins of yrb…	part of mce1 operon															-3.77		-4.92
Rv0168	0	-12.79	0	yrbE1B	NP_214682.1	0	virulence, detoxification, adaptation	http://www.genome.ad.jp/dbget-bin/www_bget?mtu:Rv0168	http://www.sanger.ac.uk/Projects/M_tuberculosis/Gene_list/CDS/Rv0168.shtml	UNKNOWN"	/note="Rv0168, (MTCI28.08), len: 289 aa. yrbE1B, hypothetical unknown integral membrane protein, part of mce1 operon and member of YrbE family (see citations below), highly similar to Mycobacterium tuberculosis proteins O07790|Rv0588|MTCY19H5.34|yrbE2B (295 aa); O53966|Rv1965|MTV051.03|yrbE3B (271 aa); etc. Also highly similar to conserved hypothetical integral membrane proteins of the yrbEB type…	part of mce1 operon													-0.58	-3.87	-3.56		-4.78
Rv0169	0	-12.37	9.43	mce1A	YP_177701.1	0	virulence, detoxification, adaptation	http://www.genome.ad.jp/dbget-bin/www_bget?mtu:Rv0169	http://www.sanger.ac.uk/Projects/M_tuberculosis/Gene_list/CDS/Rv0169.shtml	UNKNOWN, BUT THOUGHT TO BE INVOLVED IN HOST CELL INVASION (ENTRY AND SURVIVAL INSIDE MACROPHAGES)."	/note="Rv0169, (MTCI28.09), len: 454 aa. mce1A; belongs to 24-membered Mycobacterium tuberculosis Mce protein family (see citations below), highly similar to Mycobacterium tuberculosis proteins O07789|MCE2|Rv0589|MTCY19H5.33c|mce2A (404 aa); O53967|MCE3|Rv1966|MTV051.04|mce3A (425 aa); etc. Also highly similar to others e.g. AAD52105.1|AF113402_1|AF113402 mycobacterial cell entry protein from Myc…	cell invasion protein										4.92	4.51		-1.585		-4.43		-4.94	-1.415
Rv0170	0	-10.31	9.63	mce1B	NP_214684.1	0	virulence, detoxification, adaptation	http://www.genome.ad.jp/dbget-bin/www_bget?mtu:Rv0170	http://www.sanger.ac.uk/Projects/M_tuberculosis/Gene_list/CDS/Rv0170.shtml	UNKNOWN, BUT THOUGHT TO BE INVOLVED IN HOST CELL INVASION."	/note="Rv0170, (MTCI28.10), len: 346 aa. mce1B (alternate gene name: mceD); belongs to 24-membered Mycobacterium tuberculosis Mce protein family (see citations below), highly similar to Mycobacterium tuberculosis proteins O07788|Rv0590|MTCY19H5.32c|mce2B (275 aa); O53968|Rv1967|MTV051.05|mce3B (342 aa); etc. Also highly similar to others e.g. NP_302657.1|NC_002677 putative secreted protein from M…	part of mce1 operon										4.98	4.65		-1.62		-4.15		-4.54
Rv0171	2.97	-12.605	9.835	mce1C	NP_214685.1	0	virulence, detoxification, adaptation	http://www.genome.ad.jp/dbget-bin/www_bget?mtu:Rv0171	http://www.sanger.ac.uk/Projects/M_tuberculosis/Gene_list/CDS/Rv0171.shtml	UNKNOWN, BUT THOUGHT TO BE INVOLVED IN HOST CELL INVASION."	/note="Rv0171, (MTCI28.11), len: 515 aa. mce1C; belongs to 24-membered Mycobacterium tuberculosis Mce protein family (see citations below), highly similar to Mycobacterium tuberculosis proteins O07787|Rv0591|MTCY19H5.31|mce2C (481 aa); O53969|Rv1968|MTV051.06|mce3C (410 aa); etc. Also highly similar to others e.g. NP_302658.1|NC_002677 putative secreted protein from Mycobacterium leprae (519 aa);…	part of mce1 operon						2.97				4.975	4.86		-1.855	-1.89	-3.925		-4.935
Rv0172	0	-11.965	4.92	mce1D	NP_214686.1	0	virulence, detoxification, adaptation	http://www.genome.ad.jp/dbget-bin/www_bget?mtu:Rv0172	http://www.sanger.ac.uk/Projects/M_tuberculosis/Gene_list/CDS/Rv0172.shtml	UNKNOWN, BUT THOUGHT TO BE INVOLVED IN HOST CELL INVASION."	/note="Rv0172, mce1D (MTCI28.12), len: 530 aa. mce1D; belongs to 24-membered Mycobacterium tuberculosis Mce protein family (see citations below), highly similar to Mycobacterium tuberculosis proteins O07786|Rv0592|MTCY19H5.30c|mce2D (508 aa); O53970|Rv1969|MTV051.07|mce3D (423 aa); etc. Also highly similar to others e.g. NP_302659.1|NC_002677 putative secreted protein from Mycobacterium leprae (5…	part of mce1 operon										4.92					-4.125	-2.925	-4.915
Rv0173	0	-12.745	9.92	lprK	NP_214687.1	3	cell wall and cell processes	http://www.genome.ad.jp/dbget-bin/www_bget?mtu:Rv0173	http://www.sanger.ac.uk/Projects/M_tuberculosis/Gene_list/CDS/Rv0173.shtml	UNKNOWN, BUT THOUGHT TO BE INVOLVED IN HOST CELL INVASION."	/note="Rv0173, (MTCI28.13), len: 390 aa. Possible lprK (alternate gene name: mce1E), lipoprotein which belongs to 24-membered Mycobacterium tuberculosis Mce protein family (see citations below), highly similar to Mycobacterium tuberculosis proteins O07785|LPRL|Rv0593|MTCY19H5.29|mce2E (402 aa); O53971|LPRM|Rv1970|MTV051.08|mce3E (377 aa); etc. Also highly similar to others e.g. NP_302660.1|NC_002…	part of mce1 operon										5	4.92		-2.865	-1.115	-3.895		-4.87
Rv0174	2.995	-12.035	4.965	mce1F	NP_214688.1	0	virulence, detoxification, adaptation	http://www.genome.ad.jp/dbget-bin/www_bget?mtu:Rv0174	http://www.sanger.ac.uk/Projects/M_tuberculosis/Gene_list/CDS/Rv0174.shtml	UNKNOWN, BUT THOUGHT INVOLVED IN HOST CELL INVASION."	/note="Rv0174, (MTCI28.14), len: 515 aa. mce1F; belongs to 24-membered Mycobacterium tuberculosis Mce protein family (see citations below), similar to Mycobacterium tuberculosis proteins O07784|Rv0594|MTCY19H5.28c|mce2F (516 aa); O53972|Rv1971|MTV051.09|mce3F (437 aa); etc. Also highly similar to others e.g. NP_302661.1|NC_002677 putative secreted protein from Mycobacterium leprae (516 aa); AAF74…	part of mce1 operon						2.995				4.965			-2.78		-4.42		-4.835
Rv0175	0	-10.99	9.72		NP_214689.1	3	cell wall and cell processes	http://www.genome.ad.jp/dbget-bin/www_bget?mtu:Rv0175	http://www.sanger.ac.uk/Projects/M_tuberculosis/Gene_list/CDS/Rv0175.shtml	UNKNOWN"	/note="Rv0175, (MTCI28.15), len: 213 aa. Probable conserved Mce-associated membrane protein, equivalent, but longer in N-terminus, to CAC32127.1|AL583926 possible membrane protein from Mycobacterium leprae (182 aa). Also similar to mce-associated proteins from Mycobacterium tuberculosis e.g. Rv1363c, Rv0177, Rv1973, etc. Contains two 12 residue direct repeats at N-terminus."	conserved hypothetical protein										4.95	4.77		-1.735		-4.36		-4.895
Rv0176	0.07	-9.97	9.795		NP_214690.1	3	cell wall and cell processes	http://www.genome.ad.jp/dbget-bin/www_bget?mtu:Rv0176	http://www.sanger.ac.uk/Projects/M_tuberculosis/Gene_list/CDS/Rv0176.shtml	UNKNOWN"	/note="Rv0176, (MTCI28.16), len: 322 aa. Probable conserved Mce-associated transmembrane protein. Contains short region of similarity to PRA_MYCLE|P41484 proline-rich antigen (36 kDa antigen) from Mycobacterium leprae (249 aa) (outside the proline-rich region), FASTA scores: opt: 165, E(): 2.9e-05, (40.0% identity in 65 aa overlap). Also similar to mce-associated proteins from Mycobacterium tuber…	conserved hypothetical protein							0.07			4.905	4.89		-2.49		-3.335		-4.145
Rv0177	0	-10.055	4.995		NP_214691.1	10	conserved hypothetical protein	http://www.genome.ad.jp/dbget-bin/www_bget?mtu:Rv0177	http://www.sanger.ac.uk/Projects/M_tuberculosis/Gene_list/CDS/Rv0177.shtml	UNKNOWN"	/note="Rv0177, (MTCI28.17), len: 184 aa. Probable conserved Mce-associated protein, equivalent to CAC32129.1|AL583926 conserved membrane protein from Mycobacterium leprae (184 aa). Also similar to mce-associated proteins from Mycobacterium tuberculosis e.g. Rv1363c, Rv1973, Rv3493c, etc."	conserved hypothetical protein										4.995			-1.945		-3.725		-4.385
Rv0178	0	-9.115	4.885		NP_214692.1	3	cell wall and cell processes	http://www.genome.ad.jp/dbget-bin/www_bget?mtu:Rv0178	http://www.sanger.ac.uk/Projects/M_tuberculosis/Gene_list/CDS/Rv0178.shtml	UNKNOWN"	/note="Rv0178, (MTCI28.18), len: 244 aa. Probable conserved Mce-associated membrane protein, highly similar in C-terminus to CAC32130.1|AL583926 putative secreted protein from Mycobacterium leprae (184 aa). Also similar to mce-associated proteins from Mycobacterium tuberculosis e.g. Rv1363c, Rv0177, Rv1973, etc. Note that there is a 10 aa overlap with the upstream ORF."	conserved hypothetical protein										4.885					-4.46		-4.655
Rv0179c	0.155	-8.145	4.75	lprO	NP_214693.1	3	cell wall and cell processes	http://www.genome.ad.jp/dbget-bin/www_bget?mtu:Rv0179c	http://www.sanger.ac.uk/Projects/M_tuberculosis/Gene_list/CDS/Rv0179c.shtml	UNKNOWN"	/note="Rv0179c, (MTCI28.19c), len: 369 aa. Possible lprO, lipoprotein (visibly not conserved). Contains possible N-terminal signal sequence and PS00013 Prokaryotic membrane lipoprotein lipid attachment site."	lipoprotein							0.155			4.75				-1.41	-3.93		-2.805
Rv0180c	4.62	0	0		NP_214694.1	3	cell wall and cell processes	http://www.genome.ad.jp/dbget-bin/www_bget?mtu:Rv0180c	http://www.sanger.ac.uk/Projects/M_tuberculosis/Gene_list/CDS/Rv0180c.shtml	UNKNOWN"	/note="Rv0180c, (MTCI28.20c), len: 452 aa. Probable conserved transmembrane protein, equivalent to CAC32132.1|AL583926 probable conserved membrane protein from Mycobacterium leprae (465 aa). Shows some similarity with others membrane proteins e.g. AL096849|SCI11_29 from Streptomyces coelicolor (354 aa), FASTA scores: opt: 190, E(): 0.00067, (25.9% identity in 409 aa overlap)."	probable membrane protein			2.605			2.015
Rv0181c	3.805	-1.675	0		NP_214695.1	10	conserved hypothetical protein	http://www.genome.ad.jp/dbget-bin/www_bget?mtu:Rv0181c	http://www.sanger.ac.uk/Projects/M_tuberculosis/Gene_list/CDS/Rv0181c.shtml	UNKNOWN"	/note="Rv0181c, (MTCI28.21c), len: 244 aa. Conserved hypothetical protein, highly similar to other hypothetical proteins e.g. YHHW_ECOLI|P46852 hypothetical 26.3 kd protein from Escherichia coli (231 aa), FASTA scores: opt: 479, E(): 1.2e-29, (37.3% identity in 233 aa overlap); P73623|SLL1773 HYPOTHETICAL 25.7 kDa PROTEIN from Synechocystis sp. strain PCC 6803 (232 aa), FASTA score: (39.1% identi…	conserved hypothetical protein					3.805									-0.67				-1.005
Rv0182c	4.1	-4.59	0	sigG	NP_214696.1	2	information pathways	http://www.genome.ad.jp/dbget-bin/www_bget?mtu:Rv0182c	http://www.sanger.ac.uk/Projects/M_tuberculosis/Gene_list/CDS/Rv0182c.shtml	THE SIGMA FACTOR IS AN INITIATION FACTOR THAT PROMOTES ATTACHMENT OF THE RNA POLYMERASE TO SPECIFIC INITIATION SITES AND THEN IS RELEASED."	/note="Rv0182c, (MTCI28.22c), len: 370 aa (start site uncertain; first of several possibles was chosen, but note that this overlaps the upstream ORF). Probable sigG, alternative RNA polymerase sigma subunit (see citations below), similar to many e.g. Q45585|SIGW_BACSU RNA POLYMERASE SIGMA FACTOR from Bacillus subtilis (187 aa). Also similar to nine other ECF sigma factors from Mycobacterium tuber…	sigma-70 factors ECF subfamily					4.1												-4.59
Rv0183	0	-8.685	0		NP_214697.2	7	intermediary metabolism and respiration	http://www.genome.ad.jp/dbget-bin/www_bget?mtu:Rv0183	http://www.sanger.ac.uk/Projects/M_tuberculosis/Gene_list/CDS/Rv0183.shtml	UNKNOWN; PROBABLY INVOLVED IN CELLULAR METABOLISM."	/note="Rv0183, (MTCI28.23), len: 279 aa. Possible lysophospholipase (EC 3.1.-.-), similar to several (especially eukaryotic enzymes, weaker with Escherichia coli), e.g. U67963|HSU67963_1 Human lysophospholipase homolog from Homo sapiens (313 aa), FASTA scores: opt: 569, E(): 2.6e-29, (37.1% identity in 259 aa overlap); P07000|PLDB_ECOLI LYSOPHOSPHOLIPASE L2 from Escherichia coli (165 aa), FASTA s…	Probable oxidoreductase															-3.72		-4.36	-0.605
Rv0184	0.35	-2.85	0		NP_214698.1	10	conserved hypothetical protein	http://www.genome.ad.jp/dbget-bin/www_bget?mtu:Rv0184	http://www.sanger.ac.uk/Projects/M_tuberculosis/Gene_list/CDS/Rv0184.shtml	UNKNOWN"	/note="Rv0184, (MTCI28.24), len: 249 aa. Conserved hypothetical protein, equivalent to CAC32136.1|AL583926 conserved hypothetical protein from Mycobacterium lepra (249 aa); and C-terminus highly similar to CAB08793.1|Z95398 conserved hypothetical protein from Mycobacterium leprae (145 aa), FASTA scores: E(): 0, (75.2 identity in 145 aa overlap). Also similar to 049841|SCE9_39|T36358 hypothetical …	conserved hypothetical protein					0.35										-2.85
Rv0185	0	-4.675	0		NP_214699.1	10	conserved hypothetical protein	http://www.genome.ad.jp/dbget-bin/www_bget?mtu:Rv0185	http://www.sanger.ac.uk/Projects/M_tuberculosis/Gene_list/CDS/Rv0185.shtml	UNKNOWN; PROBABLY INVOLVED IN A CELLULAR METABOLISM."	/note="Rv0185, (MTCI28.25a), len: 169 aa. Conserved hypothetical protein, equivalent to CAB08794.1|Z95398|MLCL622_2 from Mycobacterium leprae (168 aa), FASTA scores: opt: 861, E(): 0, (76.4% identity in 165 aa overlap). Contains PS00142 Neutral zinc metallopeptidases, zinc-binding region signature."	conserved hypothetical protein													-0.04		-0.91		-3.725
Rv0186	6.985	-0.145	0	bglS	NP_214700.1	7	intermediary metabolism and respiration	http://www.genome.ad.jp/dbget-bin/www_bget?mtu:Rv0186	http://www.sanger.ac.uk/Projects/M_tuberculosis/Gene_list/CDS/Rv0186.shtml	POSSIBLY INVOLVED IN DEGRADATION [CATALYTIC ACTIVITY: Hydrolysis of terminal, non-reducing beta-D-glucose residues with release of beta-D-glucose]."	/note="Rv0186, (MTCI28.25b), len: 691 aa. Probable bglS, beta-glucosidase (EC 3.2.1.21), highly similar to many e.g. BGLS_AGRTU|P27034 beta-glucosidase from Agrobacterium tumefaciens (818 aa), FASTA scores: opt: 643, E(): 0, (32.5% identity in 842 aa overlap). SEEMS TO BELONG TO FAMILY 3 OF GLYCOSYL HYDROLASES."	[beta]-glucosidase		3.76		3.225											-0.145
Rv0187	2.825	-0.415	0		NP_214701.1	7	intermediary metabolism and respiration	http://www.genome.ad.jp/dbget-bin/www_bget?mtu:Rv0187	http://www.sanger.ac.uk/Projects/M_tuberculosis/Gene_list/CDS/Rv0187.shtml	THOUGHT TO BE INVOLVED IN TRANSFER OF METHYL GROUP."	/note="Rv0187, (MTCI28.26), len: 220 aa. Probable O-methyltransferase (EC 2.1.1.-), similar to many e.g. AB93458.1|AL357591 putative O-methyltransferase from Streptomyces coelicolor (223 aa); MDMC_STRMY|Q00719 O-methyltransferase from Streptomyces mycarofaciens (221 aa), FASTA scores: opt: 327, E(): 2.4e-17, (35.9% identity in 192 aa overlap). Also similar to Rv1703c, Rv1220c from Mycobacterium t…	probable o-methyltransferase	2.135						0.69										-0.415
Rv0188	16.93	0	0		NP_214702.1	3	cell wall and cell processes	http://www.genome.ad.jp/dbget-bin/www_bget?mtu:Rv0188	http://www.sanger.ac.uk/Projects/M_tuberculosis/Gene_list/CDS/Rv0188.shtml	UNKNOWN"	/note="Rv0188, (MTCI28.27), len: 143 aa. Probable conserved transmembrane protein, similar to T35347|4835334|CAB42956.1|AL049863|SC5H1_31 probable membrane protein from Streptomyces coelicolor (147 aa), FASTA scores: opt: 326, E(): 6.5e-15, (36.2% identity in 141 aa overlap); N-terminus of P80185|MTRC_METTH TETRAHYDROMETHANOPTERIN S-METHYLTRANSFERASE SUBUNIT C (EC 2.1.1.86) from Methanobacterium …	putative methyltransferase	2.995	3.98		4.085	4.885	0.985
Rv0189c	4.415	0	3.37	ilvD	NP_214703.1	7	intermediary metabolism and respiration	http://www.genome.ad.jp/dbget-bin/www_bget?mtu:Rv0189c	http://www.sanger.ac.uk/Projects/M_tuberculosis/Gene_list/CDS/Rv0189c.shtml	INVOLVED IN VALINE AND ISOLEUCINE BIOSYNTHESIS (AT THE FOURTH STEP) [CATALYTIC ACTIVITY: 2,3-DIHYDROXY-3-METHYLBUTANOATE = 3-METHYL-2- OXOBUTANOATE + H(2)O]."	/note="Rv0189c, (MTCI28.28c), len: 575 aa. Probable ilvD, dihydroxy-acid dehydratase (EC 4.2.1.9), similar to many e.g. ILVD_LACLA|Q02139 dihydroxy-acid dehydratase (dad) from Lactococcus lactis (subsp. lactis) (Streptococcus lactis) (570 aa), FASTA scores: opt: 1605, E(): 0, (46.0% identity in 561 aa overlap). Also similar to ML2608|MLCL622.06c|O06069|ILVD_MYCLE DIHYDROXY-ACID DEHYDRATASE from M…	dihydroxy-acid dehydratase		1.475	2.94						3.37
Rv0190	15.065	-2.4	0		NP_214704.1	10	conserved hypothetical protein	http://www.genome.ad.jp/dbget-bin/www_bget?mtu:Rv0190	http://www.sanger.ac.uk/Projects/M_tuberculosis/Gene_list/CDS/Rv0190.shtml	UNKNOWN"	/note="Rv0190, (MTCI28.29), len: 96 aa. Conserved hypothetical protein, highly similar to several hypothetical proteins e.g. SYCSLRA_35|Q55554|SLL0176 hypothetical 18.9 kDa protein from Synechocystis (167 aa), FASTA scores: opt: 237, E(): 5.8e-16, (39.4% identity in 94 aa overlap). Also highly similar to Z95398|MLCL622_7|O06070 from Mycobacterium leprae (135 aa), FASTA score: (82.6% identity in 9…	conserved hypothetical protein		3.535	3.41	3.545	2.865		1.71								-2.4
Rv0191	4.8	0	0		NP_214705.1	3	cell wall and cell processes	http://www.genome.ad.jp/dbget-bin/www_bget?mtu:Rv0191	http://www.sanger.ac.uk/Projects/M_tuberculosis/Gene_list/CDS/Rv0191.shtml	UNKNOWN; POSSIBLY INVOLVED IN TRANSPORT OF DRUG ACROSS THE MEMBRANE."	/note="Rv0191, (MTCI28.30), len: 413 aa. Probable conserved integral membrane protein, member of major facilitator superfamily (MFS) possibly involved in transport of drug, similar to several hypothetical proteins e.g. YDEA_ECOLI|P31122 hypothetical 42.5 kd protein from Escherichia coli (396 aa), FASTA scores: opt: 475, E(): 4.2e-33, (29.7% identity in 381 aa overlap); and to several chlorampheni…	probable chloramphenicol resistance protein			2.715	1.75	0.335
Rv0192	0	-3.845	0		NP_214706.1	10	conserved hypothetical protein	http://www.genome.ad.jp/dbget-bin/www_bget?mtu:Rv0192	http://www.sanger.ac.uk/Projects/M_tuberculosis/Gene_list/CDS/Rv0192.shtml	UNKNOWN"	/note="Rv0192, (MTCI28.31), len: 366 aa. Conserved hypothetical protein. Has Gly- Arg-rich region followed by highly Pro-rich repetitive region near N-terminus. Similar in C-terminus to other hypothetical proteins e.g. Q49706|B1496_F2_81|U00013 from Mycobacterium leprae (271 aa), FASTA scores: opt: 375, E(): 3.2e-24, (36.1% identity in 255 aa overlap); YV09_MYCTU|Q11149|cY20G9.09 hypothetical 47.…	conserved hypothetical protein															-1.705			-2.14
Rv0192A	0	0	0		YP_177618.1	3	cell wall and cell processes	http://www.genome.ad.jp/dbget-bin/www_bget?mtu:Rv0192A	http://www.sanger.ac.uk/Projects/M_tuberculosis/Gene_list/CDS/Rv0192A.shtml	UNKNOWN"	/note="Rv0192A, len: 100 aa. Probable N-terminal part of Rv0192, which is member of family P5.17 with Rv0116c, Rv1433, Rv2518c, Rv0483. These are all predicted to be exported/membrane proteins. Rv0192A has typical N-terminal signal peptide which is functional and was identified by PhoA fusion screens: O52054 PGB14T-O1 PRECURSOR (FRAGMENT 45 AA) (see citation below). Since Rv0192 misses a signal p…
Rv0193c	5.44	-0.75	0		NP_214707.1	16	conserved hypothetical protein with an orthologue in M. bovis	http://www.genome.ad.jp/dbget-bin/www_bget?mtu:Rv0193c	http://www.sanger.ac.uk/Projects/M_tuberculosis/Gene_list/CDS/Rv0193c.shtml	UNKNOWN"	/note="Rv0193c, (MTV033.01c-MTCI28.32), len: 615 aa. Hypothetical unknown protein. TBparse score is 0.924."	hypothetical protein					2.55		2.89							-0.62	-0.13
Rv0194	2.52	-5.705	0		NP_214708.1	3	cell wall and cell processes	http://www.genome.ad.jp/dbget-bin/www_bget?mtu:Rv0194	http://www.sanger.ac.uk/Projects/M_tuberculosis/Gene_list/CDS/Rv0194.shtml	THOUGHT TO BE INVOLVED IN ACTIVE TRANSPORT OF DRUGS ACROSS THE MEMBRANE (EXPORT): MULTIDRUGS RESISTANCE BY AN EXPORT MECHANISM. RESPONSIBLE FOR ENERGY COUPLING TO THE TRANSPORT SYSTEM AND FOR THE TRANSLOCATION OF THE SUBSTRATE ACROSS THE MEMBRANE."	/note="Rv0194, (MTV033.02), len: 1194 aa. Probable drugs-transport transmembrane protein ATP binding protein ABC transporter (see citation below), highly similar to many e.g. U62129|STU62129_2|T30293 ABC transport protein homolog from Salmonella typhi (1218 aa), FASTA scores: opt: 1116, E(): 0, (36.3% identity in 1209 aa overlap); CAB66302.1|AL136519 ABC transporter protein ATP-binding component …	Probable ABC transporter					2.52									-1.98	-1.34			-2.385
Rv0195	11.02	-2.94	0		NP_214709.1	9	regulatory protein	http://www.genome.ad.jp/dbget-bin/www_bget?mtu:Rv0195	http://www.sanger.ac.uk/Projects/M_tuberculosis/Gene_list/CDS/Rv0195.shtml	POSSIBLY SENSOR PART OF A TWO COMPONENT REGULATORY SYSTEM."	/note="Rv0195, (MTV033.03), len: 211 aa. Possible two-component response regulator, luxR family, similar to many e.g. U00008|ECOHU49_15 regulatory protein narP from Escherichia coli strain K12 (225 aa), FASTA scores: opt: 232, E(): 7.3e-09, (29.2% identity in 219 aa overlap). Start chosen by similarity. Contains probable helix-turn-helix motif at aa 166-187 (Score 1164, +3.15 SD). TBparse score i…	transcriptional regulator (LuxR/UhpA family)			2.82	4.895	3.305									-1.85				-1.09
Rv0196	10.065	-2.3	0		NP_214710.1	9	regulatory protein	http://www.genome.ad.jp/dbget-bin/www_bget?mtu:Rv0196	http://www.sanger.ac.uk/Projects/M_tuberculosis/Gene_list/CDS/Rv0196.shtml	POSSIBLY INVOLVED IN TRANSCRIPTIONAL MECHANISM."	/note="Rv0196, (MTV033.04), len: 194 aa. Possible transcriptional regulatory protein, similar to two Bacillus subtilis regulators: P42105|YXAF_BACSU HYPOTHETICAL 21.0 kDa PROTEIN (191 aa), FASTA scores: opt: 323, E(): 2.1e-15, (30.9% identity in 181 aa overlap); and Z99105|BSUB0002_9 negative regulator of the lincomycin operon (188 aa), FASTA scores: opt: 255, E(): 1e-10, (25.9 identity in 185 aa…	transcriptional regulator (TetR/AcrR family)			3.65	1.925	4.49									-2.3
Rv0197	8.14	0	0		NP_214711.1	7	intermediary metabolism and respiration	http://www.genome.ad.jp/dbget-bin/www_bget?mtu:Rv0197	http://www.sanger.ac.uk/Projects/M_tuberculosis/Gene_list/CDS/Rv0197.shtml	UNKNOWN; PROBABLY INVOLVED IN CELLULAR METABOLISM."	/note="Rv0197, (MTV033.05), len: 762 aa. Possible oxidoreductase (EC 1.-.-.-), similar to others e.g. 9948789|AAG06102.1|AE004699_7|B83307 probable molybdopterin oxidoreductase from Pseudomonas aeruginosa strain PAO1 (769 aa); 5441785|CAB46809.1|AL096811|T36812 probable dehydrogenase from Streptomyces coelicolor (747 aa), FASTA scores: opt: 617, E(): 9.8e-30, (29.9% identity in 762 aa overlap); B…	conserved hypothetical protein			3.275	3.07	0.05	1.745
Rv0198c	0.93	-1.915	0		NP_214712.1	7	intermediary metabolism and respiration	http://www.genome.ad.jp/dbget-bin/www_bget?mtu:Rv0198c	http://www.sanger.ac.uk/Projects/M_tuberculosis/Gene_list/CDS/Rv0198c.shtml	UNKNOWN; HYDROLYZES PEPTIDES AND/OR PROTEINS."	/note="Rv0198c, (MTV033.06c), len: 663 aa. Probable zinc metalloprotease (EC 3.4.24.-), equivalent to Z95398|MLCL622.12c from Mycobacterium leprae (667 aa), FASTA scores: opt: 3710, E(): 0, (80.8 % identity in 667 aa overlap). Also similar to many other metalloproteases e.g. members of the eukaryotic neprilysin family: P08473|NEP_HUMAN NEPRILYSIN (EC 3.4.24.11) (749 aa), FASTA scores: opt: 872, E…	probable zinc metalloprotease				0.62	0.31												-1.915
Rv0199	0	-1.575	4.76		NP_214713.1	3	cell wall and cell processes	http://www.genome.ad.jp/dbget-bin/www_bget?mtu:Rv0199	http://www.sanger.ac.uk/Projects/M_tuberculosis/Gene_list/CDS/Rv0199.shtml	UNKNOWN"	/note="Rv0199, (MTV033.07), len: 219 aa. Probable conserved membrane protein, equivalent to Z95398|MLCL622.13 from Mycobacterium leprae (224 aa), FASTA scores: opt: 920, E(): 0, (67.7% identity in 220 aa overlap). Also some similarity to Mce-associated membrane proteins from Mycobacterium tuberculosis e.g. Rv0178, Rv0175, etc. TBparse score is 0.918."	conserved hypothetical protein											4.76				-0.23		-1.345
Rv0200	0	-3.84	0		NP_214714.1	3	cell wall and cell processes	http://www.genome.ad.jp/dbget-bin/www_bget?mtu:Rv0200	http://www.sanger.ac.uk/Projects/M_tuberculosis/Gene_list/CDS/Rv0200.shtml	UNKNOWN"	/note="Rv0200, (MTV033.08), len: 229 aa. Possible conserved transmembrane protein, equivalent to Z95398|MLCL622.14 from Mycobacterium leprae (229 aa), FASTA scores: opt: 1147, E(): 0, (74.7% identity in 229 aa overlap). Also some similarity to Rv1973 from Mycobacterium tuberculosis (160 aa); and Rv1362c|Z75555|MTCY02B10_26 (220 aa), FASTA scores: opt: 134, E(): 0.063, (25.8% identity in 159 aa ov…	probable membrane protein															-1.55		-0.975	-1.315
Rv0201c	1.005	-5.925	0		NP_214715.1	10	conserved hypothetical protein	http://www.genome.ad.jp/dbget-bin/www_bget?mtu:Rv0201c	http://www.sanger.ac.uk/Projects/M_tuberculosis/Gene_list/CDS/Rv0201c.shtml	UNKNOWN"	/note="Rv0201c, (MTV033.09c), len: 167 aa. Conserved hypothetical protein, equivalent to Z95398|MLCL622.15c from Mycobacterium leprae (170 aa), FASTA scores: opt: 646, E(): 0, (63.9% identity in 158 aa overlap). TBparse score is 0.909."	conserved hypothetical protein		1.005													-1.74		-4.185
Rv0202c	1.21	-2.86	0	mmpL11	NP_214716.1	3	cell wall and cell processes	http://www.genome.ad.jp/dbget-bin/www_bget?mtu:Rv0202c	http://www.sanger.ac.uk/Projects/M_tuberculosis/Gene_list/CDS/Rv0202c.shtml	UNKNOWN. THOUGHT TO BE INVOLVED IN FATTY ACID TRANSPORT."	/note="Rv0202c, (MTV033.10c), len: 966 aa. Probable mmpL11, conserved transmembrane transport protein (see citation below), equivalent to Z95398|MLCL622.16c from Mycobacterium leprae (1014 aa), FASTA scores: opt: 4076, E(): 0, (72.8% identity in 1017 aa overlap). Member of RND superfamily, similar to several putative transport proteins e.g. P96687 from Bacillus subtilis (724 aa), FASTA scores: op…	conserved large membrane protein				1.21										-2.13			-0.205	-0.525
Rv0203	2.28	-9.085	0		NP_214717.1	3	cell wall and cell processes	http://www.genome.ad.jp/dbget-bin/www_bget?mtu:Rv0203	http://www.sanger.ac.uk/Projects/M_tuberculosis/Gene_list/CDS/Rv0203.shtml	UNKNOWN"	/note="Rv0203, (MTV033.11), len: 136 aa. Possible exported protein (has hydrophobic stretch near N-terminus). Some similarity to part of U02459|LDU02459_1 hypothetical protein from Leishmania donovani (741 aa), FASTA score: opt: 111, E(): 9.1, (30.0% identity in 90 aa overlap). TBparse score is 0.901."	hypothetical protein							2.28							-0.74	-4.345		-4
Rv0204c	3.505	-1.59	4.66		NP_214718.1	3	cell wall and cell processes	http://www.genome.ad.jp/dbget-bin/www_bget?mtu:Rv0204c	http://www.sanger.ac.uk/Projects/M_tuberculosis/Gene_list/CDS/Rv0204c.shtml	UNKNOWN"	/note="Rv0204c, (MTV033.12c), len: 412 aa. Probable conserved transmembrane protein (see citation below), equivalent, but has C-terminal extension, to Z95398|MLCL622.17c from Mycobacterium leprae (367 aa), FASTA scores: opt: 2002, E(): 0, (82.4% identity in 374 aa overlap). Some similarity to Rv0585c from Mycobacterium tuberculosis. TBparse score is 0.908."	probable membrane protein				1.665		1.22	0.62				4.66						-1.59
Rv0205	1.315	-4.17	2.49		NP_214719.1	3	cell wall and cell processes	http://www.genome.ad.jp/dbget-bin/www_bget?mtu:Rv0205	http://www.sanger.ac.uk/Projects/M_tuberculosis/Gene_list/CDS/Rv0205.shtml	UNKNOWN"	/note="Rv0205, (MTV033.13), len: 367 aa. Possible conserved transmembrane protein, similar to hypothetical proteins from many bacteria e.g. AL0209|SC4H8_6 from Streptomyces coelicolor (402 aa), FASTA scores: opt: 436, E(): 1.7e-21, (27.2% identity in 349 aa overlap); Z99117|BSUB0014_221 from Bacillus subtilis (353 aa), FASTA scores: opt: 394, E(): 8.6e-19, (28.7% identity in 324 aa overla). TBpar…	probable membrane protein							1.315		2.49								-4.17
Rv0206c	0	-6.87	0	mmpL3	NP_214720.1	3	cell wall and cell processes	http://www.genome.ad.jp/dbget-bin/www_bget?mtu:Rv0206c	http://www.sanger.ac.uk/Projects/M_tuberculosis/Gene_list/CDS/Rv0206c.shtml	UNKNOWN. THOUGHT TO BE INVOLVED IN FATTY ACID TRANSPORT."	/note="Rv0206c, (MTV033.14c, MTCY08D5.01c), len: 944 aa. Possible mmpL3, conserved transmembrane transport protein (see Tekaia et al., 1999), equivalent to Z95398|MLCL622.18c from Mycobacterium leprae (955 aa), FASTA scores: opt: 806, E(): 1.8e-21, (57.2% identity in 243 aa overlap). Member of RND superfamily, similar to others. BELONGS TO THE MMPL FAMILY. TBparse score is 0.928."	conserved large membrane protein													-2.305		-2.655		-1.91
Rv0207c	0.3	-4.775	4.765		NP_214721.1	10	conserved hypothetical protein	http://www.genome.ad.jp/dbget-bin/www_bget?mtu:Rv0207c	http://www.sanger.ac.uk/Projects/M_tuberculosis/Gene_list/CDS/Rv0207c.shtml	UNKNOWN"	/note="Rv0207c, (MTCY08D5.02c), len: 242 aa. Conserved hypothetical protein, equivalent to Z95398|MLCL622_19 from Mycobacterium leprae (261 aa), FASTA scores: E(): 0, (60.8 identity in 199 aa overlap)."	conserved hypothetical protein		0.3								4.765					-3.83		-0.83	-0.115
Rv0208c	0.89	-4.64	3.075		NP_214722.1	7	intermediary metabolism and respiration	http://www.genome.ad.jp/dbget-bin/www_bget?mtu:Rv0208c	http://www.sanger.ac.uk/Projects/M_tuberculosis/Gene_list/CDS/Rv0208c.shtml	CAUSES METHYLATION."	/note="Rv0208c, (MTCY08D5.03c), len: 263 aa. Hypothetical methyltransferase (EC 2.1.1.-), equivalent to Z95398|MLCL622_20 from Mycobacterium leprae (279 aa), FASTA score: (64.2% identity in 246 aa overlaps). Also similar to others e.g. 10178368|CAC08407.1|AL392177|Q9F305|MT04_STRCO|SCD17A.03c HYPOTHETICAL METHLYTRANSFERASE from Streptomyces coelicolor (271 aa). Could start at aa 7."	conserved hypothetical protein		0.89							3.075						-3.135		-1.385	-0.12
Rv0209	0.91	-2.51	0		NP_214723.1	16	conserved hypothetical protein with an orthologue in M. bovis	http://www.genome.ad.jp/dbget-bin/www_bget?mtu:Rv0209	http://www.sanger.ac.uk/Projects/M_tuberculosis/Gene_list/CDS/Rv0209.shtml	UNKNOWN"	/note="Rv0209, (MTCY08D5.04), len: 361 aa. Hypothetical unknown protein."	hypothetical protein					0.91												-2.51
Rv0210	2.665	-1.515	0		NP_214724.1	16	conserved hypothetical protein with an orthologue in M. bovis	http://www.genome.ad.jp/dbget-bin/www_bget?mtu:Rv0210	http://www.sanger.ac.uk/Projects/M_tuberculosis/Gene_list/CDS/Rv0210.shtml	UNKNOWN"	/note="Rv0210, (MTCY08D5.05), len: 492 aa. Hypothetical unknown protein. Possibly membrane protein; has hydrophobic stretches around aa 333 - 381."	hypothetical protein					2.665									-0.56	-0.955
Rv0211	8.635	-1.875	0	pckA	NP_214725.1	7	intermediary metabolism and respiration	http://www.genome.ad.jp/dbget-bin/www_bget?mtu:Rv0211	http://www.sanger.ac.uk/Projects/M_tuberculosis/Gene_list/CDS/Rv0211.shtml	RATE-LIMITING GLUCONEOGENIC ENZYME [CATALYTIC ACTIVITY: GTP + OXALOACETATE = GDP + PHOSPHOENOLPYRUVATE + CO2]."	/note="Rv0211, (MTCY08D5.06), len: 606 aa. Probable pckA (alternate gene names: pckG and pck1), iron-regulated phosphoenolpyruvate carboxykinase [GTP] (EC 4.1.1.32), equivalent to Z95398|MLCL622_21 PROBABLE PHOSPHOENOLPYRUVATE CARBOXYKINASE from Mycobacterium leprae (609 aa), FASTA score: (86.1% identity in 605 aa overlap). Also highly similar to others e.g. PPCK_NEOFR|P22130 phosphoenolpyruvate …	phosphoenolpyruvate carboxykinase		1.595		1.25	4.895	0.895									-1.875
Rv0212c	11.785	0	0	nadR	NP_214726.1	9	regulatory protein	http://www.genome.ad.jp/dbget-bin/www_bget?mtu:Rv0212c	http://www.sanger.ac.uk/Projects/M_tuberculosis/Gene_list/CDS/Rv0212c.shtml	INVOLVED IN TRANSCRIPTIONAL MECHANISM."	/note="Rv0212c, (MTCY08D5.07c), len: 323 aa. Possible nadR (alternate gene name: nadI), transcriptional regulator, similar to others e.g. NADR_ECOLI|P27278 transcriptional regulator from Escherichia coli (410 aa), FASTA scores: opt: 377, E (): 1e-17, (31.1% identity in 347 aa overlap). Contains PS00017 ATP/GTP-binding site motif A (P-loop).; nadI"	similar to E.coli NadR			2.665	4.175	4.945
Rv0213c	2.23	0	0		NP_214727.1	7	intermediary metabolism and respiration	http://www.genome.ad.jp/dbget-bin/www_bget?mtu:Rv0213c	http://www.sanger.ac.uk/Projects/M_tuberculosis/Gene_list/CDS/Rv0213c.shtml	CAUSES METHYLATION."	/note="Rv0213c, (MTCY08D5.08c), len: 437 aa. Possible methyltransferase (EC 2.1.1.-), weakly similar to others methyltransferases e.g. AF127374_30|LINA from Streptomyces lavendulae (611 aa), FASTA scores: opt: 400, E(): 8.1e-19, (27.3% identity in 388 aa overlap); Q50258 fortimicin kl1 methyltransferase (553 aa), FASTA scores: opt: 267, E(): 1.2e-13, (29.3% identity in 351 aa overlap)."	some similarity to methyltransferases		2.08			0.15
Rv0214	3.02	-0.59	0	fadD4	NP_214728.1	1	lipid metabolism	http://www.genome.ad.jp/dbget-bin/www_bget?mtu:Rv0214	http://www.sanger.ac.uk/Projects/M_tuberculosis/Gene_list/CDS/Rv0214.shtml	UNKNOWN, BUT INVOLVED IN LIPID DEGRADATION."	/note="Rv0214, (MTCY08D5.09), len: 537 aa. Probable fadD4, fatty-acid-CoA synthetase (EC 6.2.1.-), similar to many e.g. 4CL_PINTA|P41636 4-coumarate--CoA ligase (EC 6.2.1.12) (537 aa), FASTA scores: opt: 622, E(): 1e-31, (30.0% identity in 514 aa overlap). Also similar to others from Mycobacterium tuberculosis e.g. MTCY6A4.14 FASTA score: (30.7% identity in 501 aa overlap); MTCY493_27, MTCY07A7_1…	acyl-CoA synthase				3.02														-0.59
Rv0215c	1.45	-6.395	0	fadE3	NP_214729.1	1	lipid metabolism	http://www.genome.ad.jp/dbget-bin/www_bget?mtu:Rv0215c	http://www.sanger.ac.uk/Projects/M_tuberculosis/Gene_list/CDS/Rv0215c.shtml	UNKNOWN, BUT INVOLVED IN LIPID DEGRADATION."	/note="Rv0215c, (MTCY08D5.10c), len: 357 aa. Probable fadE3, acyl- dehydrogenase (EC 1.3.99.-), similar to many e.g. ACDB_BACSU|P45857 acyl-CoA dehydrogenase from B. subtilis (EC 1.3.99.-) (379 aa), FASTA scores: opt: 812, E(): 0, (39.5% identity in 354 aa overlap)."	acyl-CoA dehydrogenase					1.45									-1.37			-3.9	-1.125
Rv0216	0.56	-4.35	4.74		NP_214730.1	10	conserved hypothetical protein	http://www.genome.ad.jp/dbget-bin/www_bget?mtu:Rv0216	http://www.sanger.ac.uk/Projects/M_tuberculosis/Gene_list/CDS/Rv0216.shtml	UNKNOWN"	/note="Rv0216, (MTCY08D5.11), len: 337 aa. Conserved hypothetical protein, equivalent to Z95398|MLCL622_22 from Mycobacterium leprae (339 aa), FASTA scores: E(): 0, (73.7 identity in 338 aa overlap)."	conserved hypothetical protein				0.49		0.07					4.74				-0.715		-3.635
Rv0217c	1.075	0	0	lipW	NP_214731.1	7	intermediary metabolism and respiration	http://www.genome.ad.jp/dbget-bin/www_bget?mtu:Rv0217c	http://www.sanger.ac.uk/Projects/M_tuberculosis/Gene_list/CDS/Rv0217c.shtml	UNKNOWN; LIPOLYTIC ENZYME PROBABLY INVOLVED IN CELLULAR METABOLISM."	/note="Rv0217c, (MTCY08D5.12c), len: 302 aa. Possible esterase (EC 3.1.1.-), showing similarity with others e.g. EST_ACICA|P18773 esterase (303 aa), FASTA scores: opt: 320, E(): 3.2e-13, (29.2% identity in 274 aa overlap)."	probable esterase						1.075
Rv0218	6.23	-0.085	4.605		NP_214732.1	3	cell wall and cell processes	http://www.genome.ad.jp/dbget-bin/www_bget?mtu:Rv0218	http://www.sanger.ac.uk/Projects/M_tuberculosis/Gene_list/CDS/Rv0218.shtml	UNKNOWN"	/note="Rv0218, (MTCY08D5.13), len: 442 aa. Probable conserved transmembrane protein, some similarity with sulfite oxidases (EC 1.8.3.1) e.g. SUOX_HUMAN|P51687 sulfite oxidase precursor (488 aa), FASTA scores: opt: 153, E(): 0.0087, (28.6% identity in 161 aa overlap); and with some nitrate reductases (EC 1.6.6.3) e.g. NIA_FUSOX|P39863 nitrate reductase (NADPH) (905 aa), FASTA scores: opt: 143, E()…	some similarity with sulphitesulfite oxidases				2.855	3.375						4.605							-0.085
Rv0219	3.46	-2.54	0		NP_214733.1	3	cell wall and cell processes	http://www.genome.ad.jp/dbget-bin/www_bget?mtu:Rv0219	http://www.sanger.ac.uk/Projects/M_tuberculosis/Gene_list/CDS/Rv0219.shtml	UNKNOWN"	/note="Rv0219, (MTCY08D5.14), len: 182 aa. Probable conserved transmembrane protein, showing similarity with CAB76992.1|AL159178 putative lipoprotein from Streptomyces coelicolor (163 aa)."	hypothetical protein				0.91	2.17	0.38								-2.54
Rv0220	0.495	-7.12	0	lipC	NP_214734.1	7	intermediary metabolism and respiration	http://www.genome.ad.jp/dbget-bin/www_bget?mtu:Rv0220	http://www.sanger.ac.uk/Projects/M_tuberculosis/Gene_list/CDS/Rv0220.shtml	UNKNOWN; LIPOLYTIC ENZYME PROBABLY INVOLVED IN CELLULAR METABOLISM."	/note="Rv0220, (MTCY08D5.15), len: 403 aa. Probable esterase (EC 3.1.1.-), similar to others proteins and esterases from various organisms and Mycobacterium tuberculosis e.g. Q50681 (431 aa), FASTA scores: opt: 841, E(): 0, (38.2% identity in 408 aa overlap); Rv1426c, Rv1399c, etc. Contains PS00122 Carboxylesterases type-B serine active site."	probable esterase	0.495														-3.055		-4.065
Rv0221	1.995	-5.015	0		NP_214735.1	10	conserved hypothetical protein	http://www.genome.ad.jp/dbget-bin/www_bget?mtu:Rv0221	http://www.sanger.ac.uk/Projects/M_tuberculosis/Gene_list/CDS/Rv0221.shtml	UNKNOWN"	/note="Rv0221, (MTCY08D5.16), len: 469 aa. Conserved hypothetical protein, similar to others proteins from Mycobacterium tuberculosis e.g. Q50680|Rv2285|MT2343|MTCY339.25c hypothetical 47.7 kDa protein (445 aa), FASTA scores: opt: 455, E(): 8.1e-23, (26.7% identity in 461 aa overlap); Rv3740c, Rv3734c, etc."	conserved hypothetical protein					1.995										-1.66		-3.355
Rv0222	3.27	-1.42	0	echA1	NP_214736.1	1	lipid metabolism	http://www.genome.ad.jp/dbget-bin/www_bget?mtu:Rv0222	http://www.sanger.ac.uk/Projects/M_tuberculosis/Gene_list/CDS/Rv0222.shtml	COULD POSSIBLY OXIDIZES FATTY ACIDS USING SPECIFIC COMPONENTS [CATALYTIC ACTIVITY: (3S)-3-HYDROXYACYL-CoA = TRANS-2(OR 3)-ENOYL-CoA + H(2)O]."	/note="Rv0222, (MTCY08D5.17), len: 262 aa. Probable echA1, enoyl-CoA hydratase (EC 4.2.1.17), similar to others e.g. AAC77915.1|AF063588 enoyl CoA hydratase from Rhodococcus fascians (275 aa); etc."	enoyl-CoA hydratase/isomerase superfamily					3.27									-0.39	-0.285		-0.745
Rv0223c	6.115	0	0		NP_214737.1	7	intermediary metabolism and respiration	http://www.genome.ad.jp/dbget-bin/www_bget?mtu:Rv0223c	http://www.sanger.ac.uk/Projects/M_tuberculosis/Gene_list/CDS/Rv0223c.shtml	THOUGHT TO OXIDIZE A WIDE VARIETY OF ALIPHATIC AND AROMATIC ALDEHYDES."	/note="Rv0223c, (MTCY08D5.18), len: 487 aa. Probable aldehyde dehydrogenase (EC 1.2.1.-), similar to others e.g. A75608|6460525|AAF12231.1|AE001862_57 aldehyde dehydrogenase from Deinococcus radiodurans strain R1 (495 aa); Q47943 L-sorbosone dehydrogenase NAD(P) dependent from Gluconobacter oxydans (498 aa), FASTA scores: opt: 1157, E (): 0, (42.1% identity in 482 aa overlap); etc. Also similar t…	aldehyde dehydrogenase (possible betB)				0.245	0.95	2.285	2.635
Rv0224c	4.515	0	2.65		NP_214738.1	7	intermediary metabolism and respiration	http://www.genome.ad.jp/dbget-bin/www_bget?mtu:Rv0224c	http://www.sanger.ac.uk/Projects/M_tuberculosis/Gene_list/CDS/Rv0224c.shtml	CAUSES METHYLATION"	/note="Rv0224c, (MTCY08D5.19c), len: 254 aa. Possible methyltransferase (EC 2.1.1.-), showing weak similarity with other methyltransferases e.g. P74388 STEROL-C-METHYLTRANSFERASE (318 aa), FASTA scores: opt: 190, E(): 3.6e-05, (33.3% identity in 114 aa overlap). Equivalent to AL022486|MLCB1883_1 from Mycobacterium leprae (269 aa), FASTA scores: opt: 1456, E(): 0, (82.9% identity in 252 aa overlap…	Probable methyltransferase				0.855	3.66				2.65
Rv0225	1.055	-8.355	0		NP_214739.1	3	cell wall and cell processes	http://www.genome.ad.jp/dbget-bin/www_bget?mtu:Rv0225	http://www.sanger.ac.uk/Projects/M_tuberculosis/Gene_list/CDS/Rv0225.shtml	POSSIBLY INVOLVED IN LPS BIOSYNTHESIS."	/note="Rv0225, (MTCY08D5.20), len: 384 aa. Possible conserved protein involved in LPS biosynthesis, similar to O26275 LPS BIOSYNTHESIS RFBU RELATED PROTEIN (382 aa), FASTA scores: opt: 426, E(): 1.2e-20, (28.2% identity in 394 aa overlap). Some similarity with Rv3032 from Mycobacterium tuberculosis FASTA score: (31.6% identity in 228 aa overlap)."	possible involved in LPS synthesis						1.055									-3.96		-4.395
Rv0226c	0	-8.155	4.6		NP_214740.1	3	cell wall and cell processes	http://www.genome.ad.jp/dbget-bin/www_bget?mtu:Rv0226c	http://www.sanger.ac.uk/Projects/M_tuberculosis/Gene_list/CDS/Rv0226c.shtml	UNKNOWN"	/note="Rv0226c, (MTCY08D5.21c), len: 576 aa. Probable conserved transmembrane protein, equivalent, except in N-terminal part, to AC32114.1|AL583926 conserved membrane protein from Mycobacterium leprae (600 aa), FASTA scores: opt: 2086, E(): 0, (70.3% identity in 579 aa overlap). Also similar to AL021411|SC7H1_20 from Streptomyces coelicolor (483 aa), FASTA scores: opt: 180, E(): 0.00028, (26.5 id…	probable membrane protein									4.6					-3.08	-1.815		-3.26
Rv0227c	0	-11.22	4.555		NP_214741.1	3	cell wall and cell processes	http://www.genome.ad.jp/dbget-bin/www_bget?mtu:Rv0227c	http://www.sanger.ac.uk/Projects/M_tuberculosis/Gene_list/CDS/Rv0227c.shtml	UNKNOWN"	/note="Rv0227c, (MTCY08D5.22c), len: 421 aa. Possible conserved membrane protein, equivalent to AL022486|MLCB1883_4 from Mycobacterium leprae (448 aa), FASTA scores: opt: 2148, E(): 0, (76.6% identity in 423 aa overlap)."	possible membrane protein									4.555					-1.6	-4.73		-4.89
Rv0228	4.115	-5.02	3.775		NP_214742.1	7	intermediary metabolism and respiration	http://www.genome.ad.jp/dbget-bin/www_bget?mtu:Rv0228	http://www.sanger.ac.uk/Projects/M_tuberculosis/Gene_list/CDS/Rv0228.shtml	UNKNOWN; PROBABLY INVOLVED IN CELLULAR METABOLISM."	/note="Rv0228, (MTCY08D5.23), len: 407 aa. Probable integral membrane acyltransferase (EC 2.3.1.-), equivalent to 3063875|CAA18555.1|AL022486|T44870 ACYLTRANSFERASE from Mycobacterium leprae (384 aa), FASTA scores: opt: 2004, E(): 0, (79.3% identity in 381 aa overlap). Also similar to others e.g. Q11064 PROBABLE ACYLTRANSFERASE CY50.28C (383 aa), FASTA scores: opt: 372, E(): 2.6e-16, (35.9% ident…	similar to acyltransferases				2.01		2.105			3.775						-0.525		-4.495
Rv0229c	0.61	-9.02	0		NP_214743.1	3	cell wall and cell processes	http://www.genome.ad.jp/dbget-bin/www_bget?mtu:Rv0229c	http://www.sanger.ac.uk/Projects/M_tuberculosis/Gene_list/CDS/Rv0229c.shtml	UNKNOWN"	/note="Rv0229c, (MTCY08D5.24c), len: 226 aa. Possible conserved membrane protein, similar to several proteins from Mycobacterium tuberculosis. Other possible start sites and could be shorter as C-terminal region has some similarity with Rv2757c|D70880 from Mycobacterium tuberculosis (138 aa), FASTA scores: E(): 1e-15, (45.3% identity in 137 aa overlap), and Rv0301, Rv2546, etc. Also some similari…	conserved hypothetical protein						0.61							-2.56		-3.425		-1.875	-1.16
Rv0230c	1.505	-1.9	0	php	NP_214744.1	1	lipid metabolism	http://www.genome.ad.jp/dbget-bin/www_bget?mtu:Rv0230c	http://www.sanger.ac.uk/Projects/M_tuberculosis/Gene_list/CDS/Rv0230c.shtml	ENZYMATIC ACTIVITY IS NOT YET KNOWN [CATALYTIC ACTIVITY: Aryl dialkyl phosphate + H2O = dialkyl phosphate + an aryl alcohol]."	/note="Rv0230c, (MTCY08D5.26c), len: 326 aa. Probable php, phosphotriesterase (EC 3.1.8.1), similar to others e.g. AAK42653.1|AE006849 putative aryldialkylphosphatase (phosphotriesterase) (paraoxonase) from Sulfolobus solfataricus (314 aa); PHP_ECOLI|P45548 PHOSPHOTRIESTERASE HOMOLOGY PROTEIN from Escherichia coli (292 aa), FASTA scores: opt: 408, E(): 7.1e-20, (31.1% identity in 305 aa overlap )…	conserved hypothetical protein				1.505													-1.9
Rv0231	0	-8.49	0	fadE4	NP_214745.1	1	lipid metabolism	http://www.genome.ad.jp/dbget-bin/www_bget?mtu:Rv0231	http://www.sanger.ac.uk/Projects/M_tuberculosis/Gene_list/CDS/Rv0231.shtml	UNKNOWN, BUT INVOLVED IN LIPID DEGRADATION."	/note="Rv0231, (MTCY08D5.27), len: 568 aa. Probable fadE4, acyl-CoA dehydrogenase (EC 1.3.99.-), similar to many e.g. O29752 ACYL-CoA DEHYDROGENASE (ACD-3) from Archaeoglobus fulgidus (576 aa), FASTA scores: opt: 1788, E(): 0, (51.0% identity in 577 aa overlap); ACDB_BACSU|P45857 acyl-coa dehydrogenase from Bacillus subtilis (379 aa), FASTA scores: opt: 232, E(): 2.2e- 08, (21.6% identity in 291 …	acyl-CoA dehydrogenase														-1.22	-2.4		-3.895	-0.975
Rv0232	8.465	-0.2	0		NP_214746.1	9	regulatory protein	http://www.genome.ad.jp/dbget-bin/www_bget?mtu:Rv0232	http://www.sanger.ac.uk/Projects/M_tuberculosis/Gene_list/CDS/Rv0232.shtml	INVOLVED IN TRANSCRIPTIONAL MECHANISM."	/note="Rv0232, (MTCY08D5.28), len: 229 aa. Probable transcriptional regulatory protein, tetR/AcrR family, similar to others e.g. YIXD_BACSU|P32398 hypothetical transcriptional regulator (191 aa), FASTA scores: opt: 149, E(): 0.0014, (21.5% identity in 158 aa overlap). Also similar to MTV030_11 from Mycobacterium tuberculosis. Contains PS01081 Bacterial regulatory proteins, tetR family signature, …	transcriptional regulator (TetR/AcrR family)				4.71	3.755													-0.2
Rv0233	9.05	0	0	nrdB	NP_214747.1	2	information pathways	http://www.genome.ad.jp/dbget-bin/www_bget?mtu:Rv0233	http://www.sanger.ac.uk/Projects/M_tuberculosis/Gene_list/CDS/Rv0233.shtml	INVOLVED IN THE DNA REPLICATION PATHWAY (FIRST REACTION). PROVIDES THE PRECURSORS NECESSARY FOR DNA SYNTHESIS [CATALYTIC ACTIVITY: 2'-deoxyribonucleoside diphosphate + oxidized thioredoxin + H2O = ribonucleoside diphosphate + reduced thioredoxin]."	/note="Rv0233, (MTCY08D5.29), len: 314 aa. Probable nrdB (alternate gene name: rnrS) ribonucleoside-diphosphate reductase, beta chain (EC 1.17.4.1), similar to others e.g. RIR2_SCHPO|P36603 ribonucleoside-diphosphate reductase (391 aa), FASTA scores: opt: 168, E(): 0.00018, (26.1% identity in 199 aa overlap); etc. BELONGS TO THE RIBONUCLEOSIDE DIPHOSPHATE REDUCTASE SMALL CHAIN FAMILY. COFACTOR: B…	ribonucleoside-diphosphate reductase B2		1.34		4.47	3.24
Rv0234c	5.19	-2.655	0	gabD1	NP_216247.2	7	intermediary metabolism and respiration	http://www.genome.ad.jp/dbget-bin/www_bget?mtu:Rv0234c	http://www.sanger.ac.uk/Projects/M_tuberculosis/Gene_list/CDS/Rv0234c.shtml	INVOLVED IN 4-AMINOBUTYRATE (GABA) DEGRADATION PATHWAY [CATALYTIC ACTIVITY: SUCCINATE SEMIALDEHYDE + NAD(P)(+) + H(2)O = SUCCINATE + NAD(P)H]."	/note="Rv0234c, (MTCY08D5.30c), len: 511 aa. Probable gabD1, succinate-semialdehyde dehydrogenase [NADP+] dependent (EC 1.2.1.16), equivalent to AL022486|MLCB1883_6 PROBABLE ALDEHYDE DEHYDROGENASE from Mycobacterium leprae (457 aa), FASTA scores: opt: 2617, E(): 0, (85.7% identity in 455 aa overlap). Also highly similar to Q55585|GABD|SLR0370 PROBABLE SUCCINATE-SEMIALDEHYDE DEHYDROGENASE from Syn…	succinate-semialdehyde dehydrogenase				3.045		2.145												-2.655
Rv0235c	2.25	-2.07	0		NP_214749.1	3	cell wall and cell processes	http://www.genome.ad.jp/dbget-bin/www_bget?mtu:Rv0235c	http://www.sanger.ac.uk/Projects/M_tuberculosis/Gene_list/CDS/Rv0235c.shtml	UNKNOWN"	/note="Rv0235c, (MTCY08D5.31c), len: 482 aa. Probable conserved transmembrane protein, highly similar to AL133278|CAB61913.1|SCM11_2 putative integral membrane protein from Streptomyces coelicolor (470 aa), FASTA scores: opt: 2116, E(): 0, (61.8% identity in 474 aa overlap); and similar to hypothetical proteins from other organisms e.g. Q13392|384D8_7 hypothetical protein (579 aa), FASTA scores: …	conserved hypothetical protein					1.44	0.81									-1.555		-0.515
Rv0236A	0	0	0		YP_177619.1	3	cell wall and cell processes	http://www.genome.ad.jp/dbget-bin/www_bget?mtu:Rv0236A	http://www.sanger.ac.uk/Projects/M_tuberculosis/Gene_list/CDS/Rv0236A.shtml	UNKNOWN"	/note="Rv0236A, len: 57 aa. Small secreted protein."	small secreted protein
Rv0236c	1.525	-5.91	4.52		NP_214750.1	3	cell wall and cell processes	http://www.genome.ad.jp/dbget-bin/www_bget?mtu:Rv0236c	http://www.sanger.ac.uk/Projects/M_tuberculosis/Gene_list/CDS/Rv0236c.shtml	UNKNOWN"	/note="Rv0236c, (MTV034.01c, MTV034.02c, MTCY08D5.32c), len: 1400 aa. Probable conserved transmembrane protein, equivalent to AL022486|CAC32102.1|MLCB1883_7 possible integral membrane protein from Mycobacterium leprae (1440 aa), FASTA scores: opt: 7491, E(): 0, (78.8% identity in 1397 aa overlap)."	possible membrane protein					1.525				4.52						-1.65		-4.26
Rv0237	0	-7.275	0	lpqI	YP_177702.1	3	cell wall and cell processes	http://www.genome.ad.jp/dbget-bin/www_bget?mtu:Rv0237	http://www.sanger.ac.uk/Projects/M_tuberculosis/Gene_list/CDS/Rv0237.shtml	UNKNOWN"	/note="Rv0237, (MTV034.03), len: 388 aa. Probable lpQI, conserved lipoprotein, equivalent to AL022486|MLCB1883_8|T44873 probable secreted hydrolase from Mycobacterium leprae (387 aa), FASTA scores: opt: 1831, E(): 0, (73.3% identity in 390 aa overlap). Also similar to other lipoproteins and various hydrolases e.g. P40406|2126897|YBBD_BACSU|I39839 HYPOTHETICAL 70.6 KDA LIPOPROTEIN from Bacillus su…	conserved lipoprotein															-2.395		-3.695	-1.185
Rv0238	1.865	-4.065	0		NP_214752.1	9	regulatory protein	http://www.genome.ad.jp/dbget-bin/www_bget?mtu:Rv0238	http://www.sanger.ac.uk/Projects/M_tuberculosis/Gene_list/CDS/Rv0238.shtml	POSSIBLY INVOLVED IN TRANSCRIPTIONAL MECHANISM."	/note="Rv0238, (MTV034.04), len: 204 aa. Possible transcriptional regulatory protein, TetR family, equivalent to AL022486|MLCB1883_9|T44874 probable transcription regulator from Mycobacterium leprae (208 aa), FASTA scores: opt: 1029, E(): 0, (80.9% identity in 199 aa overlap). Also similar to others e.g. CAB77290.1|AL160312 putative tetR-family regulatory protein from Streptomyces coelicolor (240…	transcriptional regulator (TetR/AcrR family)				1.865									-2.39				-1.675
Rv0239	2.31	-3.895	0		NP_214753.1	10	conserved hypothetical protein	http://www.genome.ad.jp/dbget-bin/www_bget?mtu:Rv0239	http://www.sanger.ac.uk/Projects/M_tuberculosis/Gene_list/CDS/Rv0239.shtml	UNKNOWN"	/note="Rv0239, (MTV034.05), len: 77 aa. Conserved hypothetical protein, weakly similar to Rv1839c|Z83859|MTCY359_34 from Mycobacterium tuberculosis (87 aa), FASTA scores: opt: 88, E(): 5, (40.0% identity in 45 aa overlap). TBparse score is 0.922."	conserved hypothetical protein		2.31													-1.77		-2.125
Rv0240	3.94	-0.535	0		NP_214754.1	10	conserved hypothetical protein	http://www.genome.ad.jp/dbget-bin/www_bget?mtu:Rv0240	http://www.sanger.ac.uk/Projects/M_tuberculosis/Gene_list/CDS/Rv0240.shtml	UNKNOWN"	/note="Rv0240, (MTV034.06), len: 145 aa. Conserved hypothetical protein, weak similarity with Rv3697c from Mycobacterium tuberculosis (145 aa), FASTA scores: opt: 145, E(): 7.6e-05, (28.0% identity in 143 aa overlap)."	hypothetical protein			3.015	0.455	0.47								-0.535
Rv0241c	0	-9.12	0		NP_214755.1	10	conserved hypothetical protein	http://www.genome.ad.jp/dbget-bin/www_bget?mtu:Rv0241c	http://www.sanger.ac.uk/Projects/M_tuberculosis/Gene_list/CDS/Rv0241c.shtml	UNKNOWN"	/note="Rv0241c, (MTV034.07c), len: 280 aa. Conserved hypothetical protein, highly similar to MLCB1883.17c|T44876063881|CAA18566.1|AL022486 hypothetical protein from Mycobacterium leprae (280 aa), FASTA scores: opt: 1564, E(): 0, (81.8% identity in 280 aa overlap); and CAC32097.1|AL583926 conserved hypothetical protein from Mycobacterium leprae (300 aa). Also similar to proteins from other organis…	hypothetical protein													-2		-2.25		-4.87
Rv0242c	0	-8.69	0	fabG4	NP_214756.1	1	lipid metabolism	http://www.genome.ad.jp/dbget-bin/www_bget?mtu:Rv0242c	http://www.sanger.ac.uk/Projects/M_tuberculosis/Gene_list/CDS/Rv0242c.shtml	INVOLVED IN THE FATTY ACID BIOSYNTHESIS PATHWAY (FIRST REDUCTION STEP) [CATALYTIC ACTIVITY: (3R)-3-hydroxyacyl-[acyl-carrier protein] + NADP+ = 3-oxoacyl-[acyl-carrier protein] + NADPH]."	/note="Rv0242c, (MTV034.08c), len: 454 aa. Probable fabG4, 3-oxoacyl-[acyl-carrier protein] reductase (EC 1.1.1.100), equivalent to 3063883|CAA18568.1|AL022486|MLCB1883_13|T44878 3-oxoacyl-[acyl-carrier protein] reductase homolog from Mycobacterium leprae (454 aa), FASTA scores: opt: 2486, E(): 0, (84.8% identity in 454 aa overlap). C-terminal part highly similar to many FabG proteins e.g. U39441…	3-oxoacyl-[ACP] reductase													-1.885		-1.855		-4.95
Rv0243	2.345	-9.855	0	fadA2	NP_214757.1	1	lipid metabolism	http://www.genome.ad.jp/dbget-bin/www_bget?mtu:Rv0243	http://www.sanger.ac.uk/Projects/M_tuberculosis/Gene_list/CDS/Rv0243.shtml	UNKNOWN, BUT INVOLVED IN LIPID DEGRADATION [CATALYTIC ACTIVITY: Acyl-CoA + acetyl-CoA = CoA + 3-oxoacyl-CoA]."	/note="Rv0243, (MTV034.09), len: 440 aa. Probable fadA2, acetyl-CoA acyltransferase (3-acyl-CoA thiolase) (EC 2.3.1.16), equivalent, but shorter 17 aa, to AL022486|MLCB1883_14T44879 acetyltransferase from Mycobacterium leprae (457 aa), FASTA scores: opt: 250 7, E(): 0, (87.6% identity in 435 aa overlap). Also highly similar to many e.g. G83046|PA478 probable acyl-CoA thiolase from Pseudomonas aer…	acetyl-CoA C-acetyltransferase		2.345													-4.895		-4.96
Rv0244c	14.675	0	0	fadE5	NP_214758.1	1	lipid metabolism	http://www.genome.ad.jp/dbget-bin/www_bget?mtu:Rv0244c	http://www.sanger.ac.uk/Projects/M_tuberculosis/Gene_list/CDS/Rv0244c.shtml	UNKNOWN, BUT INVOLVED IN LIPID DEGRADATION."	/note="Rv0244c, (MTV034.10c), len: 611 aa. Probable fadE5, acyl-CoA dehydrogenase (EC 1.3.99.-), equivalent to AL022486|MLCB1883_15 from Mycobacterium leprae (611 aa), FASTA scores: opt: 3598, E(): 0, (89.4% identity in 611 aa overlap). Also highly similar to AL0211|MTV007.14 from Mycobacterium tuberculosis (609 aa), FASTA scores: opt: 2576, E(): 0, (64.6% identity in 611 aa overlap); and to vari…	acyl-CoA dehydrogenase		1.695	3.83	4.22	4.93
Rv0245	8.575	0	0		NP_214759.1	7	intermediary metabolism and respiration	http://www.genome.ad.jp/dbget-bin/www_bget?mtu:Rv0245	http://www.sanger.ac.uk/Projects/M_tuberculosis/Gene_list/CDS/Rv0245.shtml	UNKNOWN; PROBABLY INVOLVED IN CELLULAR METABOLISM."	/note="Rv0245, (MTV034.11), len: 162 aa. Possible oxidoreductase (EC 1.-.-.-), equivalent to AL022486|MLCB1883_17|T44882 probable oxidoreductase from Mycobacterium leprae (162 aa), FASTA scores: opt: 860, E(): 0, (83.4% identity in 157 aa overlap). Also similar to several hypothetical proteins and various oxidoreductases e.g. AAK24246.1|AE005898 NADH:riboflavin 5'-phosphate oxidoreductase from Ca…	probable monooxygenase			3.3	2.755	2.52
Rv0246	6.67	-0.535	0		NP_214760.1	3	cell wall and cell processes	http://www.genome.ad.jp/dbget-bin/www_bget?mtu:Rv0246	http://www.sanger.ac.uk/Projects/M_tuberculosis/Gene_list/CDS/Rv0246.shtml	UNKNOWN"	/note="Rv0246, (MTV034.12), len: 436 aa (start uncertain). Probable conserved integral membrane protein, similar to Rv2209|1237062|CAA94252.1|Z70283|Q10398|YM09_MYCTU from Mycobacterium tuberculosis (512 aa), FASTA scores: opt: 712, E(): 0, (33.2% identity in 422 aa overlap)."	probable membrane transport protein			3.06	0.775	2.835									-0.535
Rv0247c	0	-10.06	0		NP_214761.1	7	intermediary metabolism and respiration	http://www.genome.ad.jp/dbget-bin/www_bget?mtu:Rv0247c	http://www.sanger.ac.uk/Projects/M_tuberculosis/Gene_list/CDS/Rv0247c.shtml	INVOLVED IN INTERCONVERSION OF FUMARATE AND SUCCINATE (AEROBIC RESPIRATION) [CATALYTIC ACTIVITY: SUCCINATE + ACCEPTOR = FUMARATE + REDUCED ACCEPTOR]."	/note="Rv0247c, (MTV034.13c), len: 248 aa. Probable succinate dehydrogenase, iron-sulfur subunit (EC 1.3.99.1), highly similar to CAC44313.1|AL596043 putative succinate dehydrogenase iron-sulfur subunit from Streptomyces coelicolor (259 aa); and similar to iron-sulphur protein subunits of fumarate reductase or succinate dehydrogenases from many bacteria e.g. NP_147618.1|7521083|B72691 fumarate re…	probable iron-sulphur protein													-2.095	-0.355	-3.66		-2.855	-1.095
Rv0248c	1.595	-7.54	0		NP_214762.1	7	intermediary metabolism and respiration	http://www.genome.ad.jp/dbget-bin/www_bget?mtu:Rv0248c	http://www.sanger.ac.uk/Projects/M_tuberculosis/Gene_list/CDS/Rv0248c.shtml	INVOLVED IN INTERCONVERSION OF FUMARATE AND SUCCINATE (AEROBIC RESPIRATION) [CATALYTIC ACTIVITY: SUCCINATE + ACCEPTOR = FUMARATE + REDUCED ACCEPTOR]."	/note="Rv0248c, (MTV034.14c), len: 646 aa. Probable succinate dehydrogenase, flavoprotein subunit (EC 1.3.99.1), highly similar to flavoprotein subunit of various succinate dehydrogenases e.g. M88696|RIRSDHA_1 flavoprotein from Rickettsia prowazekii (596 aa), FASTA scores: opt: 651, E(): 0, (34.6 % identity in 598 aa overlap). Also similar to truncated U00022_17 flavoprotein from Mycobacterium le…	probable flavoprotein subunit of Rv0247c					1.595								-2.745		-3.57		-1.225
Rv0249c	4.985	-3.32	4.735		NP_214763.1	7	intermediary metabolism and respiration	http://www.genome.ad.jp/dbget-bin/www_bget?mtu:Rv0249c	http://www.sanger.ac.uk/Projects/M_tuberculosis/Gene_list/CDS/Rv0249c.shtml	COULD BE INVOLVED IN INTERCONVERSION OF FUMARATE AND SUCCINATE (AEROBIC RESPIRATION). THIS HYDROPHOBIC COMPONENT MAY BE REQUIRED TO ANCHOR THE CATALYTIC COMPONENTS OF THE SUCCINATE DEHYDROGENASE COMPLEX TO THE CYTOPLASMIC MEMBRANE."	/note="Rv0249c, (MTV034.15c), len: 273 aa. Probable succinate dehydrogenase, membrane-anchor subunit for succinate dehydrogenase encoded by Rv0247c and Rv0248c. Highly similar to AC44315.1|AL596043 putative integral membrane protein from Streptomyces coelicolor (278 aa). NOTE THAT SUCCINATE DEHYDROGENASE FORMS GENERALLY PART OF AN ENZYME COMPLEX CONTAINING FOUR SUBUNITS: A FLAVOPROTEIN (Rv0248c ?…	probable membrane anchor protein			3.625		1.36						4.735		-1.49		-1.83
Rv0250c	14.085	-0.72	0		NP_214764.1	10	conserved hypothetical protein	http://www.genome.ad.jp/dbget-bin/www_bget?mtu:Rv0250c	http://www.sanger.ac.uk/Projects/M_tuberculosis/Gene_list/CDS/Rv0250c.shtml	UNKNOWN. POSSIBLY DOWN-REGULATED BY HSPR|Rv0353."	/note="Rv0250c, (MTV034.16c), len: 97 aa. Conserved hypothetical protein, equivalent to MLCB1883.27c|T44883|3063888|CAA18576.1|AL022486 hypothetical protein from Mycobacterium leprae (98 aa), FASTA scores: opt: 478, E(): 4.4e-28, (72.6% identity in 95 aa overlap). Also similar to C-terminus of AC44316.1|AL596043|SCBAC31E11.05c hypothetical protein from Streptomyces coelicolor (146 aa)."	hypothetical protein	1.955	3.21		4.215	4.705										-0.72
Rv0251c	21.935	-1.81	0	hsp	NP_214765.1	0	virulence, detoxification, adaptation	http://www.genome.ad.jp/dbget-bin/www_bget?mtu:Rv0251c	http://www.sanger.ac.uk/Projects/M_tuberculosis/Gene_list/CDS/Rv0251c.shtml	THOUGHT TO BE INVOLVED IN THE INITIATION STEP OF TRANSLATION AT HIGH TEMPERATURE. BOUNDED TO 30S RIBOSOMAL SUBUNIT. POSSIBLY A MOLECULAR CHAPERONE. SEEMS TO BE REGULATED POSITIVELY BY SIGE|Rv1221 AND NEGATIVELY BY HSPR|Rv0353."	/note="Rv0251c, (MTV034.17c), len: 159 aa. hsp (alternate gene name: hsp20, hrpA, acr2), heat-stress-induced ribosome-binding protein A (see citations below). Highly similar to AAD39038.1|AF072875_1|AF072875 putative HSP20 from Mycobacterium smegmatis (145 aa), FASTA scores: opt: 479, E(): 2.3e-24, (59.9% identity in 157 aa overlap); and similar to many bacterial and eukaryotic hsp proteins e.g. …	possible heat shock protein	2.885	3.92	2.85	4.985	5	2.295												-1.81
Rv0252	5.11	-3.265	0	nirB	NP_214766.1	7	intermediary metabolism and respiration	http://www.genome.ad.jp/dbget-bin/www_bget?mtu:Rv0252	http://www.sanger.ac.uk/Projects/M_tuberculosis/Gene_list/CDS/Rv0252.shtml	INVOLVED IN NITRATE ASSIMILATION (DENITRIFICATION) (AT THE SECOND STEP). THIS ENZYME IS A FAD FLAVOPROTEIN THAT ALSO CONTAINS A SIROHEME AND ONE 2FE-2S IRON-SULFUR CENTER [CATALYTIC ACTIVITY: 3 NAD(P)H + nitrite = 3 NAD(P)+ + NH4OH + H2O.]"	/note="Rv0252, (MTV034.18), len: 853 aa. Probable nirB (alternate gene name: nasB), nitrite reductase [NAD(P)H] large subunit (EC 1.6.6.4), flavoprotein containing siroheme and a 2FE-2S iron-sulfur centre. Highly similar to many others bacterial enzymes e.g. P08201|NIRB_ECOLI NITRITE REDUCTASE (NAD(P)H) LARGE SUBUNIT from Escherichia coli strain K12 (847 aa), FASTA scores: opt: 2775, E(): 0, (49.…	nitrite reductase flavoprotein				1.475	3.635									-2.745				-0.52
Rv0253	4.53	-2.11	0	nirD	NP_214767.1	7	intermediary metabolism and respiration	http://www.genome.ad.jp/dbget-bin/www_bget?mtu:Rv0253	http://www.sanger.ac.uk/Projects/M_tuberculosis/Gene_list/CDS/Rv0253.shtml	INVOLVED IN NITRATE ASSIMILATION (DENITRIFICATION); REQUIRED FOR ACTIVITY OF THE REDUCTASE [CATALYTIC ACTIVITY: 3 NAD(P)H + nitrite = 3 NAD(P)+ + NH4OH + H2O.]"	/note="Rv0253, (MTV034.19), len: 118 aa. Probable nirD, nitrite reductase [NAD(P)H] small subunit (EC 1.6.6.4), similar to others e.g. P23675|NIRD_ECOLI|B3366|Z4727|ECS4217 from Escherichia coli strains K12 and O157:H7 (108 aa), FASTA scores: opt: 271, E():1.7e-12, (41.9% identity in 105 aa overlap). ASSOCIATES WITH NIRB|Rv0252. TBparse score is 0.913."	probable nitrite reductase small subunit				2.12	2.41									-2.11
Rv0254c	4.33	-0.805	0	cobU	NP_214768.1	7	intermediary metabolism and respiration	http://www.genome.ad.jp/dbget-bin/www_bget?mtu:Rv0254c	http://www.sanger.ac.uk/Projects/M_tuberculosis/Gene_list/CDS/Rv0254c.shtml	INVOLVED IN COBALAMIN BIOSYNTHESIS."	/note="Rv0254c, (MTV034.20), len: 174 aa. Probable cobU, cobalamin biosynthesis protein including a cobinamide kinase (EC 2.-.-.-) and cobinamide phosphate guanylyltransferase (EC 2.-.-.-). Highly similar to many e.g. Q05599|COBU_SALTY COBINAMIDE KINASE / COBINAMIDE PHOSPHATE GUANYLYLTRANSFERASE from Salmonella typhimurium (181 aa), FASTA scores: opt: 308, E(): 1.1e-14, (38.7% identity in 181 aa …	cobinamide kinase				2.42	1.91												-0.805
Rv0255c	2.705	-2.305	0	cobQ1	YP_177703.1	7	intermediary metabolism and respiration	http://www.genome.ad.jp/dbget-bin/www_bget?mtu:Rv0255c	http://www.sanger.ac.uk/Projects/M_tuberculosis/Gene_list/CDS/Rv0255c.shtml	INVOLVED IN COBALAMIN BIOSYNTHESIS"	/note="Rv0255c, (MTV034.21c), len: 494 aa. Probable cobQ1, cobyric acid synthase, similar to many e.g. Z46611|RCBLUGNS_8 COBYRIC ACID SYNTHASE from R.capsulatus (483 aa), FASTA scores: opt: 1239, E(): 0, (47.1% identity in 493 aa overlap); P29932|COBQ_PSEDE COBYRIC ACID SYNTHASE from Pseudomonas denitrificans (484 aa), FASTA scores: opt: 1168, E():0, (44.9% identity in 490 aa overlap); etc. TBpar…	cobyric acid synthase					2.65	0.055								-2.28	-0.025
Rv0256c	0.805	-2.425	0	PPE2	YP_177704.1	6	PE/PPE	http://www.genome.ad.jp/dbget-bin/www_bget?mtu:Rv0256c	http://www.sanger.ac.uk/Projects/M_tuberculosis/Gene_list/CDS/Rv0256c.shtml	UNKNOWN"	/note="Rv0256c, (MTV034.22c), len: 556 aa. Member of the M. tuberculosis PPE family, similar to many e.g. Rv0280, Rv0286, etc. Equivalent to Z98756|MLCB2492.30 from Mycobacterium leprae (572 aa), FASTA scores: opt: 1837, E(): 0, (62.9% identity in 461 aa overlap)."	PPE-family protein				0.805													-2.425
Rv0257	0	-5.34	0		YP_177620.1	10	conserved hypothetical protein	http://www.genome.ad.jp/dbget-bin/www_bget?mtu:Rv0257	http://www.sanger.ac.uk/Projects/M_tuberculosis/Gene_list/CDS/Rv0257.shtml	UNKNOWN"	/note="Rv0257, len: 124 aa. Hypothetical protein, orthologue of ML1828A conserved hypothetical protein from Mycobacterium leprae. Replaced Rv0257c (older annotation)."	hypothetical protein															-2.75		-2.59
Rv0258c	0.485	-0.105	0		NP_214772.1	10	conserved hypothetical protein	http://www.genome.ad.jp/dbget-bin/www_bget?mtu:Rv0258c	http://www.sanger.ac.uk/Projects/M_tuberculosis/Gene_list/CDS/Rv0258c.shtml	UNKNOWN"	/note="Rv0258c, (MTCY06A4.02c), len: 151 aa (alternative start possible). Conserved hypothetical protein, showing some similarity to Rv1685c|MTCI125_6 from Mycobacterium tuberculosis (207 aa), FASTA scores: E(): 9.3e-07, (32.1% identity in 140 aa overlap). Also some similarity with AL049819|SCE7_13|T36295 probable transcription regulator from Streptomyces coelicolor (204 aa), FASTA scores: opt: 1…	conserved hypothetical protein		0.485													-0.105
Rv0259c	2.66	-1.64	0		NP_214773.1	10	conserved hypothetical protein	http://www.genome.ad.jp/dbget-bin/www_bget?mtu:Rv0259c	http://www.sanger.ac.uk/Projects/M_tuberculosis/Gene_list/CDS/Rv0259c.shtml	UNKNOWN"	/note="Rv0259c, (MTCY06A4.03c), len: 247 aa. Conserved hypothetical protein, showing some similarity to Rv2393|Z81368|MTCY253_28 from Mycobacterium tuberculosis (281 aa), FASTA scores: E(): 9.5e-16, (33.6 % identity in 235 aa overlap). Also some similarity with CAC33938.1|AL589708 putative secreted protein from Streptomyces coelicolor (248 aa)."	conserved hypothetical protein				2		0.66								-1.64
Rv0260c	8.33	-2.96	0		NP_214774.1	9	regulatory protein	http://www.genome.ad.jp/dbget-bin/www_bget?mtu:Rv0260c	http://www.sanger.ac.uk/Projects/M_tuberculosis/Gene_list/CDS/Rv0260c.shtml	COULD BE INVOLVED IN TRANSCRIPTIONAL MECHANISM."	/note="Rv0260c, (MTCY0A4.04c), len: 381 aa. Possible two-component response regulator, highly similar to CAB72204.1|AL138851 putative transcriptional regulator from Streptomyces coelicolor (395 aa); and similar to O34394|D69851|YJJA conserved hypothetical protein from Bacillus subtilis (270 aa), FASTA scores: opt: 312, E(): 7.4e-14, (25.8% identity in 267 aa overlap). Also some similarity to regu…	two-component response regulator				3.49	4.235	0.605								-2.96
Rv0261c	3.77	-2.7	0	narK3	NP_214775.1	3	cell wall and cell processes	http://www.genome.ad.jp/dbget-bin/www_bget?mtu:Rv0261c	http://www.sanger.ac.uk/Projects/M_tuberculosis/Gene_list/CDS/Rv0261c.shtml	INVOLVED IN EXCRETION OF NITRITE PRODUCED BY THE DISSIMILATORY REDUCTION OF NITRATE. RESPONSIBLE FOR THE TRANSLOCATION OF THE SUBSTRATE ACROSS THE MEMBRANE."	/note="Rv0261c, (MTCY06A4.05c), len: 469 aa. Probable nirK3, nitrite extrusion protein, integral membrane protein possibly member of major facilitator superfamily (MFS), equivalent to AAB41700.1|U72744 nitrite extrusion protein from Mycobacterium fortuitum (471 aa); and 2342627|CAB11406.1|Z98741|T44908 nitrite extrusion protein homolog from Mycobacterium leprae (517 aa; longer in N-terminus). Als…	nitrite extrusion protein1				3.115	0.655									-2.6				-0.1
Rv0262c	7.005	0	0	aac	NP_214776.1	0	virulence, detoxification, adaptation	http://www.genome.ad.jp/dbget-bin/www_bget?mtu:Rv0262c	http://www.sanger.ac.uk/Projects/M_tuberculosis/Gene_list/CDS/Rv0262c.shtml	CONFERS RESISTANCE TO AMINOGLYCOSIDES (GENTAMICIN, TOBRAMYCIN, DIBEKACIN, NETILMICIN, AND 6'-N-ETHYLNETILMICIN)."	/note="Rv0262c, (MTCY06A4.06c), len: 181 aa. aac, aminoglycoside 2'-N-acetyltransferase (aac(2')-IC) (EC 2.3.1.-) (see citation below), highly similar to NP_302635.1|NC_002677 aminoglycoside 2'-N-acetyltransferase from Mycobacterium leprae (182 aa); Q49157|AAC2_MYCFO|AAC aminoglycoside 2'-N-acetyltransferase from Mycobacterium fortuitum (195 aa), FASTA scores: opt: 884, E(): 0, (69.1% identity in…	aminoglycoside 2'-N-acetyltransferase	0.935	2.86		1.27	1.94
Rv0263c	0.565	-1.535	0		NP_214777.1	10	conserved hypothetical protein	http://www.genome.ad.jp/dbget-bin/www_bget?mtu:Rv0263c	http://www.sanger.ac.uk/Projects/M_tuberculosis/Gene_list/CDS/Rv0263c.shtml	UNKNOWN"	/note="Rv0263c, (MTCY06A4.07c), len: 300 aa. Conserved hypothetical protein, equivalent to NP_302634.1|NC_002677 conserved hypothetical protein from Mycobacterium leprae (305 aa). Also similar to others e.g. AL121596|SC51A_21 hypothetical protein from Streptomyces coelicolor (285 aa), FASTA scores: opt: 714, E(): 0, (45.3% identity in 289 aa overlap); NP_233164.1|NC_002506 conserved hypothetical …	conserved hypothetical protein					0.565										-1.535
Rv0264c	3.85	-0.32	0		NP_214778.1	10	conserved hypothetical protein	http://www.genome.ad.jp/dbget-bin/www_bget?mtu:Rv0264c	http://www.sanger.ac.uk/Projects/M_tuberculosis/Gene_list/CDS/Rv0264c.shtml	UNKNOWN"	/note="Rv0264c, (MTCY06A4.08c), len: 320 aa. Conserved hypothetical protein, equivalent to CAC32080.1|AL583926 conserved hypothetical protein from Mycobacterium leprae (222 aa). Also similar to others hypothetical proteins e.g. AL121596|SC51A_20 from Streptomyces coelicolor (252 aa), FASTA scores: opt: 420, E(): 2.7e-20, (41.7% identity in 204 aa overlap); P75744|YBGJ_ECOLI HYPOTHETICAL 23.9 KD P…	conserved hypothetical protein					3.85										-0.32
Rv0265c	0.305	-3.9	0		YP_177705.1	3	cell wall and cell processes	http://www.genome.ad.jp/dbget-bin/www_bget?mtu:Rv0265c	http://www.sanger.ac.uk/Projects/M_tuberculosis/Gene_list/CDS/Rv0265c.shtml	THOUGHT TO BE INVOLVED IN IRON TRANSPORT ACROSS THE MEMBRANE (IMPORT)."	/note="Rv0265c, (MTCY06A4.09c), len: 330 aa. Probable iron-transport lipoprotein, most similar to T36412|5763945|CAB53324.1|AL109974 probable iron-siderophore binding lipoprotein from Streptomyces coelicolor (350 aa); and (N-terminus may be incorrect) to T14166|3560508|AAC82551.1|AF027770 fxuD protein from Mycobacterium smegmatis (420 aa), FASTA scores: opt: 385, E(): 1.5e-16, (32.3% identity in …	iron transport protein FeIII dicitrate transporter						0.305								-2.68			-1.22
Rv0266c	3.995	0	0	oplA	NP_214780.1	7	intermediary metabolism and respiration	http://www.genome.ad.jp/dbget-bin/www_bget?mtu:Rv0266c	http://www.sanger.ac.uk/Projects/M_tuberculosis/Gene_list/CDS/Rv0266c.shtml	CATALYZES THE CLEAVAGE OF 5-OXO-L-PROLINE TO FORM L-GLUTAMATE COUPLED TO THE HYDROLYSIS OF ATP TO ADP AND INORGANIC PHOSPHATE [CATALYTIC ACTIVITY: ATP + 5-oxo-L-proline + 2 H2O = ADP + phosphate + L-glutamate]."	/note="Rv0266c, (MTCY06A4.10c), len: 1209 aa. Probable oplA, 5-oxoprolinase (EC 3.5.2.9), highly similar to others or to hypothetical proteins e.g. AAK24340.1|AE005906 hydantoinase/oxoprolinase from Caulobacter crescentus (1196 aa); NP_103129.1|14022305|BAB48915.1|AP002997 5-oxoprolinase from Mesorhizobium loti (1210 aa); CAC48426.1|AL603642 CONSERVED HYPOTHETICAL PROTEIN from Sinorhizobium melil…	conserved hypothetical protein				1.835	2.16
Rv0267	7.15	-1.765	0	narU	NP_214781.1	3	cell wall and cell processes	http://www.genome.ad.jp/dbget-bin/www_bget?mtu:Rv0267	http://www.sanger.ac.uk/Projects/M_tuberculosis/Gene_list/CDS/Rv0267.shtml	INVOLVED IN EXCRETION OF NITRITE PRODUCED BY THE DISSIMILATORY REDUCTION OF NITRATE. RESPONSIBLE FOR THE TRANSLOCATION OF THE SUBSTRATE ACROSS THE MEMBRANE."	/note="Rv0267, (MTCY06A4.11), len: 463 aa. Probable narU, nitrite extrusion protein, integral membrane protein possibly member of major facilitator superfamily (MFS), similar to other nitrite extrusion proteins e.g. NARU_ECOLI|P37758 nitrite extrusion protein 2 from Escherichia coli (462 aa), FASTA scores: opt: 630, E(): 4.4e-33, (38.9% identity in 463 aa overlap); and NARK_ECOLI|P10903|B1223 nit…	similar to nitrite extrusion protein 2				3.835	3.315									-1.765
Rv0268c	7.21	-2.41	0		NP_214782.1	16	conserved hypothetical protein with an orthologue in M. bovis	http://www.genome.ad.jp/dbget-bin/www_bget?mtu:Rv0268c	http://www.sanger.ac.uk/Projects/M_tuberculosis/Gene_list/CDS/Rv0268c.shtml	UNKNOWN"	/note="Rv0268c, (MTCY06A4.12c), len: 169 aa. Hypothetical unknown protein."	hypothetical protein	1.815	0.8		3.6	0.995												-2.41
Rv0269c	4.65	-3.82	0		NP_214783.1	10	conserved hypothetical protein	http://www.genome.ad.jp/dbget-bin/www_bget?mtu:Rv0269c	http://www.sanger.ac.uk/Projects/M_tuberculosis/Gene_list/CDS/Rv0269c.shtml	UNKNOWN"	/note="Rv0269c, (MTCY06A4.13c), len: 397 aa. Conserved hypothetical protein, highly similar to AL079355|SC4C6_19 hypothetical protein from Streptomyces coelicolor (341 aa), FASTA scores: opt: 1019, E(): 0, (46.5% identity in 344 aa overlap), and similar to other proteins e.g. CAC49016.1|AL603644 putative ATP-dependent DNA ligase protein from Sinorhizobium meliloti (636 aa); O34398 YKOU PROTEIN fr…	conserved hypothetical protein				0.7	3.95									-3.82
Rv0270	1.905	-2.77	0	fadD2	NP_214784.1	1	lipid metabolism	http://www.genome.ad.jp/dbget-bin/www_bget?mtu:Rv0270	http://www.sanger.ac.uk/Projects/M_tuberculosis/Gene_list/CDS/Rv0270.shtml	UNKNOWN, BUT INVOLVED IN LIPID DEGRADATION."	/note="Rv0270, (MTCY06A4.14), len: 560 aa. Probable fadD2, fatty-acid-CoA synthetase (EC 6.2.1.-), similar to many e.g. LCFA_ECOLI|P29212 long-chain-fatty-acid--CoA ligase from Escherichia coli (561 aa), FASTA scores: opt: 544, E(): 2.9e-26, (27.7% identity in 535 aa overlap). Also similar to others from Mycobacterium tuberculosis e.g. MTCY493_2, MTCY8D5_9, MTCY6G11_8, etc. Contains PS00455 Putat…	acyl-CoA synthase		1.905													-2.77
Rv0271c	0	0	0	fadE6	NP_214785.1	1	lipid metabolism	http://www.genome.ad.jp/dbget-bin/www_bget?mtu:Rv0271c	http://www.sanger.ac.uk/Projects/M_tuberculosis/Gene_list/CDS/Rv0271c.shtml	UNKNOWN, BUT INVOLVED IN LIPID DEGRADATION."	/note="Rv0271c, (MTCY06A4.15c), len: 731 aa. Probable fadE6, acyl-CoA dehydrogenase (EC 1.3.99.-), with C-terminal half similar to many e.g. ACDS_HUMAN|P16219 acyl-CoA dehydrogenase (short-chain) from Homo sapiens (412 aa), FASTA scores: opt: 339, E(): 1.3e-13, (28.1% identity in 288 aa overlap)."	acyl-CoA dehydrogenase
Rv0272c	0.38	0	0		NP_214786.1	16	conserved hypothetical protein with an orthologue in M. bovis	http://www.genome.ad.jp/dbget-bin/www_bget?mtu:Rv0272c	http://www.sanger.ac.uk/Projects/M_tuberculosis/Gene_list/CDS/Rv0272c.shtml	UNKNOWN"	/note="Rv0272c, (MTCY06A4.16c), len: 377 aa. Hypothetical unknown protein."	hypothetical protein							0.38
Rv0273c	0	-0.74	0		NP_214787.1	9	regulatory protein	http://www.genome.ad.jp/dbget-bin/www_bget?mtu:Rv0273c	http://www.sanger.ac.uk/Projects/M_tuberculosis/Gene_list/CDS/Rv0273c.shtml	COULD BE INVOLVED IN TRANSCRIPTIONAL MECHANISM."	/note="Rv0273c, (MTV035.01c), len: 206 aa (start uncertain). Possible transcriptional regulator, showing some similarity to hypothetical regulators from Mycobacterium tuberculosis e.g. P96222|Rv3855|MTCY01A6.13c (216 aa); O08377|Rv1534|MTCY07A7A.03 (225 aa), FASTA scores: opt: 123, E(): 3.2e-06, (28.5% identity in 172 aa overlap). TBparse score is 0.945."	putative transcriptional regulator															-0.455		-0.285
Rv0274	7.01	0	0		NP_214788.1	10	conserved hypothetical protein	http://www.genome.ad.jp/dbget-bin/www_bget?mtu:Rv0274	http://www.sanger.ac.uk/Projects/M_tuberculosis/Gene_list/CDS/Rv0274.shtml	UNKNOWN"	/note="Rv0274, (MTV035.02), len: 193 aa. Conserved hypothetical protein, highly similar to AAK25058.1|AE005973 conserved hypothetical protein from Caulobacter crescentus (174 aa). Shows also some similarity to others hypothetical proteins e.g. AJ002571|BSAJ2571_7 from Bacillus subtilis (316 aa), FASTA scores: opt: 138, E(): 0.033, (27.1% identity in 133 aa overlap). Previous hits with Q56415|M851…	hypothetical protein	2.14	1.78		3.09
Rv0275c	8.635	0	0		YP_177706.1	9	regulatory protein	http://www.genome.ad.jp/dbget-bin/www_bget?mtu:Rv0275c	http://www.sanger.ac.uk/Projects/M_tuberculosis/Gene_list/CDS/Rv0275c.shtml	COULD BE INVOLVED IN TRANSCRIPTIONAL MECHANISM."	/note="Rv0275c, (MTV035.03c), len: 241 aa. Possible transcriptional regulator, tetR family, similar to others e.g. Q9RJE7|SCF81.04c PUTATIVE TETR-FAMILY TRANSCRIPTIONAL REGULATOR from Streptomyces coelicolor (219 aa); Q9FBI8|SCP8.33c PUTATIVE TETR-FAMILY TRANSCRIPTIONAL REGULATOR from Streptomyces coelicolor (213 aa); Q9I2Q9|PA1836 PROBABLE TRANSCRIPTIONAL REGULATOR from Pseudomonas aeruginosa (1…	acyl-CoA synthase				4.955	3.005	0.675
Rv0276	1.445	-6.985	0		NP_214790.1	10	conserved hypothetical protein	http://www.genome.ad.jp/dbget-bin/www_bget?mtu:Rv0276	http://www.sanger.ac.uk/Projects/M_tuberculosis/Gene_list/CDS/Rv0276.shtml	UNKNOWN"	/note="Rv0276, (MTV035.04), len: 306 aa. Conserved hypothetical protein, similar to Rv2237|Z70692|MTCY427.18 from Mycobacterium tuberculosis (296 aa), FASTA scores: opt: 874, E(): 0, (49.6% identity in 282 aa overlap)."	conserved hypothetical protein		1.445													-2.66		-4.325
Rv0277c	7.215	-3.875	0		NP_214791.1	10	conserved hypothetical protein	http://www.genome.ad.jp/dbget-bin/www_bget?mtu:Rv0277c	http://www.sanger.ac.uk/Projects/M_tuberculosis/Gene_list/CDS/Rv0277c.shtml	UNKNOWN"	/note="Rv0277c, (MTV035.05c), len: 152 aa. Conserved hypothetical protein, highly similar to Rv0749|H70824|2911023|CAA17516.1|AL021958 CONSERVED HYPOTHETICAL PROTEIN from Mycobacterium tuberculosis (142 aa); and similar to several other hypothetical Mycobacterium tuberculosis proteins: Rv0277c, Rv2530c, etc."	conserved hypothetical protein				2.515	4.7									-3.86				-0.015
Rv0278c	3.715	0	0	PE_PGRS3	YP_177707.1	6	PE/PPE	http://www.genome.ad.jp/dbget-bin/www_bget?mtu:Rv0278c	http://www.sanger.ac.uk/Projects/M_tuberculosis/Gene_list/CDS/Rv0278c.shtml	UNKNOWN"	/note="Rv0278c, (MTV035.06c), len: 957 aa. Member of the Mycobacterium tuberculosis PE family (see citation below), PGRS subfamily of gly-rich proteins, similar to many e.g. Z95890|MTCY28_25|Rv1759c from Mycobacterium tuberculosis (914 aa), FASTA scores: opt: 3849, E(): 0, (67.8% identity in 903 aa overlap). Contains PS00583 pfkB family of carbohydrate kinases signature 1."	PE_PGRS-family protein				3.715
Rv0279c	5.7	-0.66	0	PE_PGRS4	YP_177708.1	6	PE/PPE	http://www.genome.ad.jp/dbget-bin/www_bget?mtu:Rv0279c	http://www.sanger.ac.uk/Projects/M_tuberculosis/Gene_list/CDS/Rv0279c.shtml	UNKNOWN"	/note="Rv0279c, (MTV035.07c), len: 837 aa. Member of the Mycobacterium tuberculosis PE family, PGRS subfamily of gly-rich proteins (see citation below), similar to many e.g. Z95890|MTCY28_25|Rv0278c from Mycobacterium tuberculosis (914 aa), FASTA scores: opt: 2677, E(): 0, (64.5% identity in 926 aa overlap)."	PE_PGRS-family protein				2.905		2.795												-0.66
Rv0280	1.2	-1.985	0	PPE3	YP_177709.1	6	PE/PPE	http://www.genome.ad.jp/dbget-bin/www_bget?mtu:Rv0280	http://www.sanger.ac.uk/Projects/M_tuberculosis/Gene_list/CDS/Rv0280.shtml	UNKNOWN"	/note="Rv0280, (MTV035.08), len: 536 aa. Member of the Mycobacterium tuberculosis PPE family, similar to others e.g. Z80108|MTCY21B4_4|Rv0453 from Mycobacterium tuberculosis (539 aa), FASTA scores: opt: 1131, E(): 0, (51.7% identity in 540 aa overlap)."	PPE-family protein				1.2											-1.985
Rv0281	3.065	-2.465	0		NP_214795.1	10	conserved hypothetical protein	http://www.genome.ad.jp/dbget-bin/www_bget?mtu:Rv0281	http://www.sanger.ac.uk/Projects/M_tuberculosis/Gene_list/CDS/Rv0281.shtml	UNKNOWN"	/note="Rv0281, (MTV035.09), len: 302 aa. Conserved hypothetical protein; member of Mycobacterium tuberculosis protein family that includes Rv0726c, Rv0731c, Rv3399, Rv1729c, etc. MTCY31_23 (325 aa), FASTA scores: opt: 1386, E(): 0, (69. 1% identity in 301 aa overlap). Contains possible N-terminal signal sequence."	conserved hypothetical protein		0.23			2.835										-2.465
Rv0282	7.91	-6.275	4.93		NP_214796.1	10	conserved hypothetical protein	http://www.genome.ad.jp/dbget-bin/www_bget?mtu:Rv0282	http://www.sanger.ac.uk/Projects/M_tuberculosis/Gene_list/CDS/Rv0282.shtml	UNKNOWN"	/note="Rv0282, (MTV035.10), len: 631 aa. Conserved hypothetical protein, similar to Y14967|MLCB628.18c hypothetical protein from Mycobacterium leprae (573 aa), FASTA scores: opt: 916, E(): 0, (38.7% identity in 568 aa overlap). Also similar to Mycobacterium tuberculosis proteins e.g. Z94121|MTY15F10.26 (619 aa), FASTA scores: opt: 743, E(): 0, (29.9% identity in 612 aa overlap). Member of CFXQ, C…	conserved hypothetical protein		2.45		1.235	4.175	0.05			4.93				-2.585		-3.69
Rv0283	4.795	-8.085	4.94		NP_214797.1	3	cell wall and cell processes	http://www.genome.ad.jp/dbget-bin/www_bget?mtu:Rv0283	http://www.sanger.ac.uk/Projects/M_tuberculosis/Gene_list/CDS/Rv0283.shtml	UNKNOWN"	/note="Rv0283, (MTV035.11), len: 538 aa. Possible conserved membrane protein, similar to several hypothetical mycobacterial proteins e.g. Z94121|MTY15F10_16|Rv3895c from Mycobacterium tuberculosis (495 aa), FASTA scores: opt: 698, E(): 0, (37.6% identity in 492 aa overlap); Rv1782; Rv3450c; Rv3869; and Y14967|MLCB628_16|MLCB628.17c from Mycobacterium leprae (481 aa), FASTA scores: opt: 672, E(): …	conserved hypothetical protein		0.905			3.89				4.94				-2.455		-4.395			-1.235
Rv0284	4.49	-5.935	4.905		NP_214798.1	3	cell wall and cell processes	http://www.genome.ad.jp/dbget-bin/www_bget?mtu:Rv0284	http://www.sanger.ac.uk/Projects/M_tuberculosis/Gene_list/CDS/Rv0284.shtml	UNKNOWN"	/note="Rv0284, (MTV035.12), len: 1330 aa. Possible conserved membrane protein, similar to products of two adjacent Mycobacterium leprae genes, MLCB628.16c (744 aa) and MLCB628.15c (597 aa); and throughout its length to several large Mycobacterium tuberculosis proteins: Rv3447c, Rv3870, Rv1784, etc. Y14967|MLCB628_ 15 (744 aa), FASTA scores: opt: 942, E(): 0, (33.8% identity in 730 aa overlap); Y1…	conserved hypothetical protein		1			3.49				4.905				-2.545		-3.39
Rv0285	0	-10.78	2.445	PE5	YP_177710.1	6	PE/PPE	http://www.genome.ad.jp/dbget-bin/www_bget?mtu:Rv0285	http://www.sanger.ac.uk/Projects/M_tuberculosis/Gene_list/CDS/Rv0285.shtml	UNKNOWN"	/note="Rv0285, (MTV035.13), len: 102 aa. Member of the Mycobacterium tuberculosis PE family (see Brennan & Delogu 2002), similar to others e.g. AL0212|MTV012_37 from Mycobacterium tuberculosis (105 aa), FASTA scores: opt: 497, E(): 2.6e-24, (80.4% identity in 102 aa overlap); Z80108|MTCY21B4.03 from Mycobacterium tuberculosis (102 aa), FASTA scores: opt: 413, E(): 3.7e-19, (66.7% identity in 102 …	PE-family protein									2.445				-1.975		-4.765		-4.04
Rv0286	2.39	-6.795	4.92	PPE4	YP_177711.1	6	PE/PPE	http://www.genome.ad.jp/dbget-bin/www_bget?mtu:Rv0286	http://www.sanger.ac.uk/Projects/M_tuberculosis/Gene_list/CDS/Rv0286.shtml	UNKNOWN"	/note="Rv0286, (MTV035.14), len: 513 aa. Member of the Mycobacterium tuberculosis PPE family, similar to others e.g. AL0212|MTV012_32 from Mycobacterium tuberculosis (434 aa), FASTA scores: opt: 958, E(): 0, (43.5% identity in 522 aa overlap)."	PPE-family protein					0.71	1.68			4.92				-0.99		-2.585		-3.22
Rv0287	0.695	-12.36	0	esxG	NP_214801.1	3	cell wall and cell processes	http://www.genome.ad.jp/dbget-bin/www_bget?mtu:Rv0287	http://www.sanger.ac.uk/Projects/M_tuberculosis/Gene_list/CDS/Rv0287.shtml	UNKNOWN"	/note="Rv0287, (MTV035.15), len: 97 aa. esxG, ESAT-6 like protein. PE-family related protein; distant member of the Mycobacterium tuberculosis PE family, similar to Rv3020c|AL0212|MTV012.34 (97 aa), FASTA scores: opt: 564, E(): 0, (91.8% identity in 97 aa overlap). Contains probable helix-turn-helix motif at aa 14-35 (Score 144, +4.11 SD). SEEMS TO BELONG TO THE ESAT6 FAMILY (see Gey Van Pittius …	conserved hypothetical protein		0.695											-2.17		-4.935		-4.295	-0.96
Rv0288	2.01	-13.82	0	esxH	NP_214802.1	3	cell wall and cell processes	http://www.genome.ad.jp/dbget-bin/www_bget?mtu:Rv0288	http://www.sanger.ac.uk/Projects/M_tuberculosis/Gene_list/CDS/Rv0288.shtml	UNKNOWN. MAY BE INVOLVED IN VIRULENCE."	/note="Rv0288, (MT0301, MTV035.16), len: 96 aa. esxH, low molecular weight protein antigen 7 (10 kDa antigen) (CFP-7) (Protein TB10.4) (see citations below), ala-rich protein; member of mycobacterial protein family containing ESAT-6, very similar to MTV012_33 from Mycobacterium tuberculosis (96 aa), FASTA scores: opt: 566, E(): 0, (84.4% identity in 96 aa overlap). Alternative start codon possibl…	conserved hypothetical protein		0.715				1.295							-2.415		-4.755		-4.365	-2.285
Rv0289	0.5	-8.685	4.335		NP_214803.1	10	conserved hypothetical protein	http://www.genome.ad.jp/dbget-bin/www_bget?mtu:Rv0289	http://www.sanger.ac.uk/Projects/M_tuberculosis/Gene_list/CDS/Rv0289.shtml	UNKNOWN"	/note="Rv0289, (MTV035.17), len: 295 aa. Conserved hypothetical protein, equivalent to CAC32061.1|AL583926 possible DNA-binding protein from Mycobacterium leprae (289 aa); and showing some similarity to Rv3866|G70656|CAB06238.1|Z94121|MTCY15F10.23 from Mycobacterium tuberculosis (276 aa), FASTA scores: opt: 149, E(): 0.0035, (27.7% identity in 289 aa overlap)."	conserved hypothetical protein		0.5							4.335						-4.53		-4.155
Rv0290	0	-8.7	4.96		NP_214804.1	3	cell wall and cell processes	http://www.genome.ad.jp/dbget-bin/www_bget?mtu:Rv0290	http://www.sanger.ac.uk/Projects/M_tuberculosis/Gene_list/CDS/Rv0290.shtml	UNKNOWN"	/note="Rv0290, (MTV035.18), len: 472 aa. Probable conserved transmembrane protein, similar to several others in mycobacteria e.g. Z95389|MTCY77_20|Rv3887c from Mycobacterium tuberculosis (467 aa), FASTA scores: opt: 429, E(): 5.1e-19, (28. 6% identity in 479 aa overlap); Rv3877; Rv1795; Rv3448; and Y14967|MLCB628_9|MLCB628.10c from Mycobacterium leprae (480 aa), FASTA scores: opt: 269, E(): 3.1e-…	unknown hydrophobic protein									4.96				-1.755		-3.525		-3.42
Rv0291	1.005	-9.06	4.225	mycP3	NP_214805.1	7	intermediary metabolism and respiration	http://www.genome.ad.jp/dbget-bin/www_bget?mtu:Rv0291	http://www.sanger.ac.uk/Projects/M_tuberculosis/Gene_list/CDS/Rv0291.shtml	THOUGHT TO HAVE PROTEOLYTIC ACTIVITY."	/note="Rv0291, (MTV035.19), len: 461 aa. Probable mycP3, membrane-anchored serine protease (mycosin) (EC 3.4.21.-) (see Brown et al., 2000), similar to several others in mycobacteria e.g. Z94121|MTY15F10_28|Rv1796 from Mycobacterium tuberculosis (446 aa), FASTA scores: opt: 1168, E(): 0, (44.6% identity in 453 aa overlap); Rv3886c; Rv3883c; Rv3449; and Y14967|MLCB628_4|MLCB628.04 from Mycobacteri…	secreted protease		0.665			0.34				4.225				-1.605		-3.245		-2.31	-1.9
Rv0292	0	-5.885	2.615		NP_214806.1	3	cell wall and cell processes	http://www.genome.ad.jp/dbget-bin/www_bget?mtu:Rv0292	http://www.sanger.ac.uk/Projects/M_tuberculosis/Gene_list/CDS/Rv0292.shtml	UNKNOWN"	/note="Rv0292, (MTV035.20), len: 331 aa. Probable conserved transmembrane protein (has two hydrophobic segments at N-terminal end), equivalent to CAC32058.1|AL583926 conserved membrane protein from Mycobacterium leprae (339 aa)."	unknown possible membrane protein									2.615				-2.48		-3.405
Rv0293c	11.18	-2.845	0		NP_214807.1	10	conserved hypothetical protein	http://www.genome.ad.jp/dbget-bin/www_bget?mtu:Rv0293c	http://www.sanger.ac.uk/Projects/M_tuberculosis/Gene_list/CDS/Rv0293c.shtml	UNKNOWN"	/note="Rv0293c, (MTV035.21c), len: 400 aa. Conserved hypothetical protein, similar in C-terminal part to Rv2627c|B70573|MTCY01A10.05|CAB08637.1|Z95387 CONSERVED HYPOTHETICAL PROTEIN from Mycobacterium tuberculosis (413 aa), FASTA scores: opt: 394, E(): 2.1e-17, (31.1% identity in 299 aa overlap). TBparse score is 0.922."	conserved hypothetical protein	2.31	3.59		2.975	2.305										-2.845
Rv0294	2.86	-3.555	0	tam	NP_214808.1	7	intermediary metabolism and respiration	http://www.genome.ad.jp/dbget-bin/www_bget?mtu:Rv0294	http://www.sanger.ac.uk/Projects/M_tuberculosis/Gene_list/CDS/Rv0294.shtml	POSSIBLY CATALYZES THE S-ADENOSYLMETHIONINE MONOMETHYL ESTERIFICATION OF TRANS-ACONITATE AT HIGH AFFINITY AND OF CIS-ACONITATE, ISOCITRATE, AND CITRATE AT LOWER VELOCITIES AND AFFINITIES."	/note="Rv0294, (MTV035.22), len: 261 aa. Probable tam, trans-aconitate methyltransferase (EC 2.1.1.-), similar to others e.g. P76145|TAM_ECOLI|7465793|B64906|B1519 TRANS-ACONITATE METHYLTRANSFERASE from Escherichia coli strain K12 (252 aa), FASTA scores: opt: 649, E(): 0, (39.3 identity in 252 aa overlap). BELONGS TO THE METHYLTRANSFERASE SUPERFAMILY."	conserved hypothetical protein				2.1	0.76									-1.325				-2.23
Rv0295c	4.005	-0.84	0		NP_214809.1	10	conserved hypothetical protein	http://www.genome.ad.jp/dbget-bin/www_bget?mtu:Rv0295c	http://www.sanger.ac.uk/Projects/M_tuberculosis/Gene_list/CDS/Rv0295c.shtml	UNKNOWN"	/note="Rv0295c, (MTV035.23c), len: 267 aa. Conserved hypothetical protein, showing weak similarity with CAC46877.1|AL591790 CONSERVED HYPOTHETICAL PROTEIN from Sinorhizobium meliloti (213 aa); and NP_104818.1|14023999|BAB50604.1|AP00300 Protein with weak similarity to NodH from Mesorhizobium loti (257 aa). TBparse score is 0.915."	hypothetical protein			3.1				0.905								-0.84
Rv0296c	0	-5.335	0		YP_177712.1	7	intermediary metabolism and respiration	http://www.genome.ad.jp/dbget-bin/www_bget?mtu:Rv0296c	http://www.sanger.ac.uk/Projects/M_tuberculosis/Gene_list/CDS/Rv0296c.shtml	UNKNOWN; PROBABLY INVOLVED IN CELLULAR METABOLISM."	/note="Rv0296c, (MTCY63.01c, MTV035.24c), len: 465 aa. Probable sulfatase, possibly an aryl-/steryl-sulfatase (EC 3.1.6.-) or a sulfamidase (sulfohydrolase) (sulphamidase) (EC 3.10.1.-). Similar to various hydrolases e.g. AAG41945.1|AF304053_1|AF304053 heparan N-sulfatase from Mus musculus (502 aa); NP_061292.1|6851181|AAF29460.1|AF153827_1|AF153827 N-sulfoglucosamine sulfohydrolase (sulfamidase)…	proable arylsulfatase															-3.74		-1.595
Rv0297	1.995	-3.02	0	PE_PGRS5	YP_177713.1	6	PE/PPE	http://www.genome.ad.jp/dbget-bin/www_bget?mtu:Rv0297	http://www.sanger.ac.uk/Projects/M_tuberculosis/Gene_list/CDS/Rv0297.shtml	UNKNOWN"	/note="Rv0297, (MTCY63.02), len: 591 aa. Member of the Mycobacterium tuberculosis PE family, PGRS subfamily of gly-rich proteins (see citation below), highly similar to others e.g. Y03A_MYCTU|Q10637 from Mycobacterium tuberculosis (603 aa), FASTA scores: opt: 1884, E(): 0, (53.7% identity in 635 aa overlap). TBparse score is 0.850."	PE_PGRS-family protein				1.995											-2.37			-0.65
Rv0298	5.86	-4.435	0		NP_214812.1	16	conserved hypothetical protein with an orthologue in M. bovis	http://www.genome.ad.jp/dbget-bin/www_bget?mtu:Rv0298	http://www.sanger.ac.uk/Projects/M_tuberculosis/Gene_list/CDS/Rv0298.shtml	UNKNOWN"	/note="Rv0298, (MTCY63.03), len: 75 aa. Hypothetical unknown protein. TBparse score is 0.891."	hypothetical protein		2.385			3.475										-4.075		-0.36
Rv0299	3.245	-3.985	0		NP_214813.1	16	conserved hypothetical protein with an orthologue in M. bovis	http://www.genome.ad.jp/dbget-bin/www_bget?mtu:Rv0299	http://www.sanger.ac.uk/Projects/M_tuberculosis/Gene_list/CDS/Rv0299.shtml	UNKNOWN"	/note="Rv0299, (MTCY63.04), len: 100 aa. Hypothetical unknown protein. Equivalent to AAK44536.1 from Mycobacterium tuberculosis strain CDC1551 (49 aa) but longer 51 aa."	hypothetical protein		1.645			1.6										-3.985
Rv0300	7.53	-3.89	0		NP_214814.1	10	conserved hypothetical protein	http://www.genome.ad.jp/dbget-bin/www_bget?mtu:Rv0300	http://www.sanger.ac.uk/Projects/M_tuberculosis/Gene_list/CDS/Rv0300.shtml	UNKNOWN"	/note="Rv0300, (MTCY63.05), len: 73 aa. Conserved hypothetical protein, similar to Rv1721c|MTCY04C12.06c|Z81360|MTCY4C12_4 CONSERVED HYPOTHETICAL PROTEIN from Mycobacterium tuberculosis (75 aa), FASTA scores: opt: 84, E(): 8.3, (39.5% identity in 38 aa overlap)."	hypothetical protein		3.945			3.245		0.34								-3.89
Rv0301	5.555	-2.335	0		NP_214815.1	10	conserved hypothetical protein	http://www.genome.ad.jp/dbget-bin/www_bget?mtu:Rv0301	http://www.sanger.ac.uk/Projects/M_tuberculosis/Gene_list/CDS/Rv0301.shtml	UNKNOWN"	/note="Rv0301, (MTCY63.06), len: 141 aa. Conserved hypothetical protein, similar to other hypothetical Mycobacterium tuberculosis proteins e.g. Rv2757c, Rv0229c, Rv2546, etc."	conserved hypothetical protein		3.725			1.83								-2.335
Rv0302	6.845	-4.255	0		NP_214816.1	9	regulatory protein	http://www.genome.ad.jp/dbget-bin/www_bget?mtu:Rv0302	http://www.sanger.ac.uk/Projects/M_tuberculosis/Gene_list/CDS/Rv0302.shtml	INVOLVED IN TRANSCRIPTIONAL MECHANISM."	/note="Rv0302, (MTCY63.07), len: 210 aa. Probable transcription regulatory protein, TetR family (see citation below), with its N-terminus similar to N-terminus of several repressors and regulatory proteins of TetR/AcrR family e.g. ACRR_ECOLI|P34000 potential acraB operon repressor from Escherichia coli (215 aa), FASTA scores: opt: 172, E(): 3.1e-05, (22.7% identity in 194 aa overlap). Also simila…	transcriptional regulator (TetR/AcrR family)				3.19	3.655								-1.73	-1.78				-0.745
Rv0303	2.55	-1.855	0		NP_214817.1	7	intermediary metabolism and respiration	http://www.genome.ad.jp/dbget-bin/www_bget?mtu:Rv0303	http://www.sanger.ac.uk/Projects/M_tuberculosis/Gene_list/CDS/Rv0303.shtml	UNKNOWN; PROBABLY INVOLVED IN CELLULAR METABOLISM."	/note="Rv0303, (MTCY63.08), len: 302 aa. Possible dehydrogenase/reductase (EC 1.-.-.-), similar to various NADPH dehydrogenases and other NADPH oxidoreductases e.g. O48741|PORC_ARATH|7488284|T00897 PROTOCHLOROPHYLLIDE REDUCTASE C CHLOROPLAST PRECURSOR (EC 1.3.1.33) (NADPH-PROTOCHLOROPHYLLIDE OXIDOREDUCTASE C) from Arabidopsis thaliana (401 aa); Q42850 NADPH DEHYDROGENASE (EC 1.6.99. 1) (395 aa), …	similar to NADPH dehydrogenase					2.55								-1.855
Rv0304c	6.715	0	0	PPE5	YP_177714.1	6	PE/PPE	http://www.genome.ad.jp/dbget-bin/www_bget?mtu:Rv0304c	http://www.sanger.ac.uk/Projects/M_tuberculosis/Gene_list/CDS/Rv0304c.shtml	UNKNOWN"	/note="Rv0304c, (MTCY63.9c), len: 2204 aa. Member of the Mycobacterium tuberculosis PE family (PPE, MPTR), similar to others e.g. Z95324|MTY13E10_16 from Mycobacterium tuberculosis (1443 aa), FASTA scores: E(): 0, (50.6% identity in 1403 aa overlap); Y04H_MYCTU|Q10778 from Mycobacterium tuberculosis (734 aa), FASTA scores: opt: 989, E(): 0, (42.3% identity in 522 aa overlap)."	PPE-family protein				4.11		2.605
Rv0305c	6.335	-0.43	0	PPE6	YP_177715.1	6	PE/PPE	http://www.genome.ad.jp/dbget-bin/www_bget?mtu:Rv0305c	http://www.sanger.ac.uk/Projects/M_tuberculosis/Gene_list/CDS/Rv0305c.shtml	UNKNOWN"	/note="Rv0305c, (MTCY63.10c), len: 963 aa. Member of the Mycobacterium tuberculosis PE family (PPE, MPTR), similar to others e.g. Y04H_MYCTU|Q10778 from Mycobacterium tuberculosis (734 aa), FASTA scores: opt: 1340, E(): 0, (40.9% identity in 815 aa overlap)."	PPE-family protein				0.005	1.655	2.78	1.895								-0.43
Rv0306	2.245	0	0		NP_214820.1	7	intermediary metabolism and respiration	http://www.genome.ad.jp/dbget-bin/www_bget?mtu:Rv0306	http://www.sanger.ac.uk/Projects/M_tuberculosis/Gene_list/CDS/Rv0306.shtml	UNKNOWN; PROBABLY INVOLVED IN CELLULAR METABOLISM."	/note="Rv0306, (MTCY63.11), len: 223 aa. Putative oxidoreductase (EC 1.-.-.-), highly similar to H83485|9947208|AAG04663.1|AE004557_4|AE004557 conserved hypothetical protein from Pseudomonas aeruginosa strain PAO1 (218 aa); and to other putative oxidoreductases e.g. middle part of CAB76073.1|AL157953 putative nitroreductase from Streptomyces coelicolor (1212 aa); Q52685|BLUB protein involved in c…	similar to BluB cobalamin synthesis protein R.	1.155				1.09
Rv0307c	0.405	0	0		NP_214821.1	16	conserved hypothetical protein with an orthologue in M. bovis	http://www.genome.ad.jp/dbget-bin/www_bget?mtu:Rv0307c	http://www.sanger.ac.uk/Projects/M_tuberculosis/Gene_list/CDS/Rv0307c.shtml	UNKNOWN"	/note="Rv0307c, (MTCY63.12c), len: 160 aa. Hypothetical unknown protein. TBparse score is 0.901."	hypothetical protein		0.4		0.005
Rv0308	2.82	-6.515	0		NP_214822.1	3	cell wall and cell processes	http://www.genome.ad.jp/dbget-bin/www_bget?mtu:Rv0308	http://www.sanger.ac.uk/Projects/M_tuberculosis/Gene_list/CDS/Rv0308.shtml	UNKNOWN"	/note="Rv0308, (MTCY63.13), len: 238 aa. Probable conserved integral membrane protein, with C-terminus highly similar to C-terminus of other integral membrane proteins or phosphatases e.g. AAK25788.1|AF336822_1|13430250|AAK25789.1|AF336823_1 putative phosphatase from Streptococcus pyogenes (201 aa); Q06074 HYPOTHETICAL 24.9 kDa PROTEIN (216 aa), FASTA scores: opt: 209, E(): 2e-07, (27.9% identity…	conserved hypothetical protein	0.915				1.905										-3.535		-2.98
Rv0309	1.735	-8.03	0		NP_214823.1	3	cell wall and cell processes	http://www.genome.ad.jp/dbget-bin/www_bget?mtu:Rv0309	http://www.sanger.ac.uk/Projects/M_tuberculosis/Gene_list/CDS/Rv0309.shtml	UNKNOWN"	/note="Rv0309, (MTCY63.14), len: 218 aa. Possible conserved exported protein (has putative N-terminal signal sequence), equivalent to AC32053.1|AL583926 putative secreted protein from Mycobacterium leprae (218 aa). Also similar to others e.g. AB76092.1|AL157956 putative secreted protein from Streptomyces coelicolor (238 aa)."	hypothetical protein	1.735														-3.445		-4.585
Rv0310c	0	-2.235	0		NP_214824.1	10	conserved hypothetical protein	http://www.genome.ad.jp/dbget-bin/www_bget?mtu:Rv0310c	http://www.sanger.ac.uk/Projects/M_tuberculosis/Gene_list/CDS/Rv0310c.shtml	UNKNOWN"	/note="Rv0310c, (MTCY63.15c), len: 163 aa. Conserved hypothetical protein, similar to some bile acid dehydratases e.g. P19412|BAIE_EUBSP|98749|D37844|1381566|AAC45413.1|U57489 BILE ACID-INDUCIBLE OPERON PROTEIN E from Eubacterium sp (166 aa), FASTA scores: opt: 302, E(): 1e-11, (38.8% identity in 134 aa overlap); AAF22847.1|AF210152_4 bile acid 7a-dehydratase from Clostridium sp. (168 aa). TBpars…	conserved hypothetical protein														-2.06				-0.175
Rv0311	0	-1.995	2.36		NP_214825.1	16	conserved hypothetical protein with an orthologue in M. bovis	http://www.genome.ad.jp/dbget-bin/www_bget?mtu:Rv0311	http://www.sanger.ac.uk/Projects/M_tuberculosis/Gene_list/CDS/Rv0311.shtml	UNKNOWN"	/note="Rv0311, (MTCY63.16), len: 409 aa. Hypothetical unknown protein. Contains PS00881 Protein splicing signature. TBparse score is 0.903."	hypothetical protein									2.36								-1.995
Rv0312	0	-10.665	3.04		NP_214826.1	10	conserved hypothetical protein	http://www.genome.ad.jp/dbget-bin/www_bget?mtu:Rv0312	http://www.sanger.ac.uk/Projects/M_tuberculosis/Gene_list/CDS/Rv0312.shtml	UNKNOWN"	/note="Rv0312, (MTCY63.17), len: 620 aa. Conserved hypothetical protein with highly Pro-, Thr-rich C-terminus. Similar to Pro-,Thr-rich region in Rv2264c|AL021925|MTV022_14 from Mycobacterium tuberculosis (592 aa), FASTA scores: opt: 1075, E(): 0, (38.9% identity in 627 aa overlap). Also some similarity with Rv0350|dnaK from Mycobacterium tuberculosis. Possibly membrane protein; has hydrophobic s…	conserved hypothetical protein									3.04					-1.92	-3.82		-4.325	-0.6
Rv0313	9.53	-0.855	0		NP_214827.1	10	conserved hypothetical protein	http://www.genome.ad.jp/dbget-bin/www_bget?mtu:Rv0313	http://www.sanger.ac.uk/Projects/M_tuberculosis/Gene_list/CDS/Rv0313.shtml	UNKNOWN"	/note="Rv0313, (MTCY63.18), len: 128 aa. Conserved hypothetical protein, equivalent only to CAC32049.1|AL583926 conserved hypothetical protein from Mycobacterium leprae (130 aa). TBparse score is 0.877."	hypothetical protein	2.365	2.825		4.34													-0.855
Rv0314c	0.2	-2.26	0		NP_214828.1	3	cell wall and cell processes	http://www.genome.ad.jp/dbget-bin/www_bget?mtu:Rv0314c	http://www.sanger.ac.uk/Projects/M_tuberculosis/Gene_list/CDS/Rv0314c.shtml	UNKNOWN"	/note="Rv0314c, (MTCY63.19c), len: 220 aa. Possible conserved membrane protein, with hydrophobic stretch from residues ~75-100. Similar in C-terminal part to Mycobacterium tuberculosis proteins Rv0679c and Rv0680c."	unknown hydrophobic protein							0.2										-2.26
Rv0315	3.61	-11.25	0		NP_214829.1	7	intermediary metabolism and respiration	http://www.genome.ad.jp/dbget-bin/www_bget?mtu:Rv0315	http://www.sanger.ac.uk/Projects/M_tuberculosis/Gene_list/CDS/Rv0315.shtml	POSSIBLY HYDROLYZES SPECIFIC SUGAR (HYDROLYZATION OF GLYCOSIDIC BOND) AND COULD BE INVOLVED IN EXOPOLYSACCHARIDE BIOSYNTHESIS/DEGRADATION. COULD ALSO HAVE A LYTIC ACTIVITY AGAINST CELL WALLS."	/note="Rv0315, (MTCY63.20), len: 294 aa. Possible beta-1,3-glucanase precursor (EC 3.2.1.-) (has hydrophobic stretch in its N-terminal part), similar to others e.g. Q51333|AAC44371.1 BETA-1,3-GLUCANASE II A from Oerskovia xanthineolytica (306 aa), FASTA scores: opt: 76, E(): 3e-14, (34.1% identity in 302 aa overlap); and AAC38290.1|AF052745 beta-1,3-glucanase II from Oerskovia xanthineolytica (43…	probable [beta]-1,3-glucanase			3.61											-2.9	-3.51		-4.84			1
Rv0316	0	-1.67	0		NP_214830.1	7	intermediary metabolism and respiration	http://www.genome.ad.jp/dbget-bin/www_bget?mtu:Rv0316	http://www.sanger.ac.uk/Projects/M_tuberculosis/Gene_list/CDS/Rv0316.shtml	COULD BE INVOLVED IN THE CATABOLISM OF CATECHOL TO SUCCINATE- AND ACETYL-CoA IN THE BETA-KETOADIPATE PATHWAY (AT THE THIRD STEP) [CATALYTIC ACTIVITY: 2,5-dihydro-5-oxofuran-2-acetate = 3,4-dihydro-5-oxofuran-2-acetate]."	/note="Rv0316, (MTCY63.21), len: 204 aa. Possible muconolactone isomerase (EC 5.3.3.-), showing weak similarity with some muconolactone isomerases e.g. O33947|CTC1_ACILW MUCONOLACTONE DELTA-ISOMERASE 1 (MIASE 1)(96 aa), FASTA scores: opt: 179, E(): 3.9e-05, (32.6% identity in 92 aa overlap). TBparse score is 0.882."	probable muconolactone isomerase														-0.09	-1.58
Rv0317c	1.355	-2.38	0	glpQ2	NP_214831.1	7	intermediary metabolism and respiration	http://www.genome.ad.jp/dbget-bin/www_bget?mtu:Rv0317c	http://www.sanger.ac.uk/Projects/M_tuberculosis/Gene_list/CDS/Rv0317c.shtml	GLYCEROPHOSPHORYL DIESTER PHOSPHODIESTERASE HYDROLYZES DEACYLATED PHOSPHOLIPIDS TO G3P AND THE CORRESPONDING ALCOHOLS [CATALYTIC ACTIVITY: A GLYCEROPHOSPHODIESTER + H(2)O = AN ALCOHOL + SN-GLYCEROL 3-PHOSPHATE]."	/note="Rv0317c, (MTCY63.22c), len: 256 aa (start uncertain, chosen by homology). Possible glpQ2, glycerophosphoryl diester phosphodiesterase (EC 3.1.4.46), similar to others e.g. E75317|6459876|AAF11631.1|AE002044_4 glycerophosphoryl diester phosphodiesterase from Deinococcus radiodurans (285 aa); P10908|UGPQ_ECOLI from Escherichia coli (247 aa), FASTA scores: opt: 220, E(): 5.2e-07, (28.0% ident…	glycerophosphoryl diester phosphodiesterase		0.365		0.99													-2.38
Rv0318c	0.005	-1.88	0		YP_177716.1	3	cell wall and cell processes	http://www.genome.ad.jp/dbget-bin/www_bget?mtu:Rv0318c	http://www.sanger.ac.uk/Projects/M_tuberculosis/Gene_list/CDS/Rv0318c.shtml	UNKNOWN"	/note="Rv0318c, (MTCY63.23c), len: 258 aa. Probable conserved integral membrane protein, with some similarity to C-terminus of GUFA_MYXXA|Q06916 (254 aa), FASTA scores: opt: 157, E (): 0.0032, (28.3% identity in 198 aa overlap). Also similar to O26573 CONSERVED PROTEIN from Methanobacterium thermoauto (259 aa), FASTA scores: opt: 173, E(): 5.2e-05, (32.7% identity in 214 aa overlap)."	GCGGCCATGGATGGCCGTGATGTTCTTTGCCGGATTTCTGATCTTGTACGGCCTGGGGGTGATGGAATGA				0.005										-1.07	-0.81
Rv0319	0.265	-1.205	0	pcp	NP_214833.1	7	intermediary metabolism and respiration	http://www.genome.ad.jp/dbget-bin/www_bget?mtu:Rv0319	http://www.sanger.ac.uk/Projects/M_tuberculosis/Gene_list/CDS/Rv0319.shtml	REMOVES 5-OXOPROLINE FROM VARIOUS PENULTIMATE AMINO ACID RESIDUES EXCEPT L-PROLINE [CATALYTIC ACTIVITY: 5-oxoprolyl-peptide + H2O = 5-oxoproline + peptide]."	/note="Rv0319, (MTCY63.24), len: 222 aa. Probable pcp, pyrrolidone-carboxylate peptidase (EC 3.4.19.3), highly similar to others e.g. PCP_PSEFL|P42673 pyrrolidone-carboxylate peptidase from Pseudomonas fluorescens (213 aa), FASTA scores: opt: 478, E(): 7.5e-25, (40.2% identity in 219 aa overlap). BELONGS TO PEPTIDASE FAMILY C15 (THIOL PROTEASE). TBparse score is 0.902."	pyrrolidone-carboxylate peptidase					0.165	0.1								-0.035			-1.17
Rv0320	1.775	-8.265	0		NP_214834.1	3	cell wall and cell processes	http://www.genome.ad.jp/dbget-bin/www_bget?mtu:Rv0320	http://www.sanger.ac.uk/Projects/M_tuberculosis/Gene_list/CDS/Rv0320.shtml	UNKNOWN"	/note="Rv0320, (MTCY63.25), len: 220 aa. Possible conserved exported protein, similar to some hypothetical proteins and to the middle part of a peptidase: NP_066789.1|10657900|AAG21739.1|AF116907 putative peptidase from Rhodococcus equi (546 aa). Also similar to Rv1728c|MTCY04C12.13c from Mycobacterium tuberculosis (256 aa), FASTA scores: opt: 497, E(): 1.2e-26, (41.8% identity in 225 aa overlap)…	conserved hypothetical protein				1.775										-3.955	-0.625		-1.665	-2.02
Rv0321	0	-1.015	0	dcd	NP_214835.1	7	intermediary metabolism and respiration	http://www.genome.ad.jp/dbget-bin/www_bget?mtu:Rv0321	http://www.sanger.ac.uk/Projects/M_tuberculosis/Gene_list/CDS/Rv0321.shtml	INVOLVED IN INTERCONVERSION OF dCTP AND dUTP [CATALYTIC ACTIVITY: dCTP + H2O = dUTP + NH3]."	/note="Rv0321, (MTCY63.26), len: 190 aa. Probable dcd (alternate gene names: dus or paxA), deoxycytidine triphosphate deaminase (EC 3.5.4.13), equivalent to CAC32024.1|AL583925 probable deoxycytidine triphosphate deaminase from Mycobacterium leprae (190 aa). Also highly similar to others e.g. Q9X8W0|DCD_STRCO|7480599|T36613|SCH35.46 DEOXYCYTIDINE TRIPHOSPHATE DEAMINASE from Streptomyces coelicolo…	deoxycytidine triphosphate deaminase														-1.015
Rv0322	3.345	-1.85	0	udgA	NP_214836.1	7	intermediary metabolism and respiration	http://www.genome.ad.jp/dbget-bin/www_bget?mtu:Rv0322	http://www.sanger.ac.uk/Projects/M_tuberculosis/Gene_list/CDS/Rv0322.shtml	POSSIBLY INVOLVED IN POLYSACCHARIDE BIOSYNTHESIS [CATALYTIC ACTIVITY: UDP-glucose + 2 NAD+ + H2O = UDP-glucuronate + 2 NADH]."	/note="Rv0322, (MTCY63.27), len: 443 aa. Probable udg (alternate gene name: rkpK), UDP-glucose 6-dehydrogenase (EC 1.1.1.22), highly similar to others e.g. CAC44517.1|AL596138 putative UDP-glucose 6-dehydrogenase from Streptomyces coelicolor (447 aa); Q56812 UDP-GLUCOSE DEHYDROGENASE from Xanthomonas campestris (445 aa), FASTA scores: opt: 713, E(): 0, (41.9% identity in 351 aa overlap); etc. Als…	UDP-glucose dehydrogenase/GDP-mannose				1.53	1.815									-1.85
Rv0323c	2.665	0	0		NP_214837.1	10	conserved hypothetical protein	http://www.genome.ad.jp/dbget-bin/www_bget?mtu:Rv0323c	http://www.sanger.ac.uk/Projects/M_tuberculosis/Gene_list/CDS/Rv0323c.shtml	UNKNOWN"	/note="Rv0323c, (MTCY63.28c), len: 223 aa. Conserved hypothetical protein, similar to others e.g. YPJG_BACSU|P42981 hypothetical 24.8 kDa protein from Bacillus subtilis (224 aa), FASTA scores: opt: 182, E(): 1.3e-05, (27.5% identity in 211 aa overlap). Also some similarity to MLU15183_8 from Mycobacterium tuberculosis FASTA score: (32.0% identity in 147 aa overlap). TBparse score is 0.932."	conserved hypothetical protein				2.665
Rv0324	8.715	-2.555	0		NP_214838.1	9	regulatory protein	http://www.genome.ad.jp/dbget-bin/www_bget?mtu:Rv0324	http://www.sanger.ac.uk/Projects/M_tuberculosis/Gene_list/CDS/Rv0324.shtml	POSSIBLY INVOLVED IN TRANSCRIPTIONAL MECHANISM."	/note="Rv0324, (MTCY63.29), len: 226 aa. Possible transcriptional regulator, arsR family, with its N-terminus similar to the N-terminus of other DNA-binding proteins e.g. P30346|MERR_STRLI probable mercury resistance operon from Streptomyces lividans (125 aa), FASTA scores: opt: 154, E(): 0.002, (32.2% identity in 90 aa overlap)), and its C-terminal part similar to hypothetical bacterial proteins…	putative transcriptional regulator		1.305		2.515	4.38	0.515								-2.555
Rv0325	2.97	-3.295	0		NP_214839.1	8	unknown	http://www.genome.ad.jp/dbget-bin/www_bget?mtu:Rv0325	http://www.sanger.ac.uk/Projects/M_tuberculosis/Gene_list/CDS/Rv0325.shtml	UNKNOWN"	/note="Rv0325, (MTCY63.30), len: 74 aa. Hypothetical unknown protein. TBparse score is 0.915."	hypothetical protein				1.32	1.585	0.065								-3.295
Rv0326	8.85	-0.73	4.61		NP_214840.1	8	unknown	http://www.genome.ad.jp/dbget-bin/www_bget?mtu:Rv0326	http://www.sanger.ac.uk/Projects/M_tuberculosis/Gene_list/CDS/Rv0326.shtml	UNKNOWN"	/note="Rv0326, (MTCY63.31), len: 151 aa. Hypothetical unknown protein. TBparse score is 0.929."	hypothetical protein			2.625	2.545	3.68						4.61			-0.645	-0.085
Rv0327c	5.965	-1.31	0	cyp135A1	NP_214841.1	7	intermediary metabolism and respiration	http://www.genome.ad.jp/dbget-bin/www_bget?mtu:Rv0327c	http://www.sanger.ac.uk/Projects/M_tuberculosis/Gene_list/CDS/Rv0327c.shtml	CYTOCHROMES P450 ARE A GROUP OF HEME-THIOLATE MONOOXYGENASES. THEY OXIDIZE A VARIETY OF STRUCTURALLY UNRELATED COMPOUNDS, INCLUDING STEROIDS, FATTY ACIDS, AND XENOBIOTICS."	/note="Rv0327c, (MT0342, MTCY63.32c), len: 449 aa. Possible cyp135A1, cytochrome P450 (EC 1.14.-.-), similar to cytochrome P-450 monoxygenases and other cytochrome P-450 related enzymes e.g. FQ12609 PUTATIVE P450 MONOOXYGENASE (EC 1.14.14.1) (506 aa), FASTA scores: opt: 276, E() : 1.7e-11, (27.9% identity in 433 aa overlap). Also similar to other Mycobacterium tuberculosis proteins e.g. MTV039.06…	cytochrome P-450 monooxygenasemonoxygenase				2.595	3.37													-1.31
Rv0328	8.195	0	0		NP_214842.1	9	regulatory protein	http://www.genome.ad.jp/dbget-bin/www_bget?mtu:Rv0328	http://www.sanger.ac.uk/Projects/M_tuberculosis/Gene_list/CDS/Rv0328.shtml	POSSIBLY INVOLVED IN A TRANSCRIPTIONAL MECHANISM."	/note="Rv0328, (MTCY63.33), len: 200 aa. Possible transcription regulator, tetR/acrR family, similar in part to various hypothetical transcriptional regulators e.g. T36696|4726006|CAB41735.1|AL049731 probable regulatory protein from Streptomyces coelicolor (197 aa). Also some similarity with YX44_MYCTU|Q10829 hypothetical transcriptional regulator from Mycobacterium tuberculosis (195 aa), FASTA s…	transcriptional regulator (TetR/AcrR family)		0.64		4.595	2.96
Rv0329c	6.99	0	0		NP_214843.1	10	conserved hypothetical protein	http://www.genome.ad.jp/dbget-bin/www_bget?mtu:Rv0329c	http://www.sanger.ac.uk/Projects/M_tuberculosis/Gene_list/CDS/Rv0329c.shtml	UNKNOWN"	/note="Rv0329c, (MTCY63.34c), len: 208 aa. Conserved hypothetical protein, showing some similarity with others hypothetical proteins and methyltransferases e.g. MitM|AF127374_14 methyltransferase from Streptomyces lavendulae (283 aa), FASTA scores: opt: 242, E(): 1.8e-08, (37.2% identity in 145 aa overlap); Q48938 from Methanosarcina barkeri (262 aa), FASTA scores: opt: 194, E(): 3.6e-06, (31.1% …	conserved hypothetical protein				2.76	4.23
Rv0330c	7.255	0	0		NP_214844.1	16	conserved hypothetical protein with an orthologue in M. bovis	http://www.genome.ad.jp/dbget-bin/www_bget?mtu:Rv0330c	http://www.sanger.ac.uk/Projects/M_tuberculosis/Gene_list/CDS/Rv0330c.shtml	UNKNOWN"	/note="Rv0330c, (MTCY63.35c), len: 246 aa. Hypothetical unknown protein. TBparse score is 0.898."	hypothetical protein				2.445	3.835	0.975
Rv0331	7.875	-2.6	0		NP_214845.1	7	intermediary metabolism and respiration	http://www.genome.ad.jp/dbget-bin/www_bget?mtu:Rv0331	http://www.sanger.ac.uk/Projects/M_tuberculosis/Gene_list/CDS/Rv0331.shtml	UNKNOWN; PROBABLY INVOLVED IN CELLULAR METABOLISM."	/note="Rv0331, (MTCY63.36), len: 388 aa. Possible dehydrogenase/reductase (EC 1.-.-.-), similar to various dehydrogenases/reductases e.g. NP_103779.1|14022957|BAB49565.1|AP002999 flavoprotein reductase from Mesorhizobium loti (377 aa); NP_147681.1 predicted NAD(FAD)-dependent dehydrogenase from Aeropyrum pernix (381 aa); DHSU_CHRVI|Q06530 sulfide dehydrogenase (431 aa), FASTA scores: opt: 347, E(…	putative dehydrogenase	1.95			3.94	1.985													-2.6
Rv0332	0	0	0		NP_214846.1	10	conserved hypothetical protein	http://www.genome.ad.jp/dbget-bin/www_bget?mtu:Rv0332	http://www.sanger.ac.uk/Projects/M_tuberculosis/Gene_list/CDS/Rv0332.shtml	UNKNOWN"	/note="Rv0332, (MTCY63.37), len: 261 aa. Conserved hypothetical protein, similar to several conserved hypothetical proteins from Streptomyces coelicolor e.g. SC6A9.18c|AL031035|SC6A9_18|T35449 hypothetical protein (266 aa), FASTA scores: opt: 508, E(): 5.7e-27, (36.7% identity in 251 aa overlap). TBparse score is 0.905."	hypothetical protein
Rv0333	4.9	-5.345	0		NP_214847.1	16	conserved hypothetical protein with an orthologue in M. bovis	http://www.genome.ad.jp/dbget-bin/www_bget?mtu:Rv0333	http://www.sanger.ac.uk/Projects/M_tuberculosis/Gene_list/CDS/Rv0333.shtml	UNKNOWN"	/note="Rv0333, (MTCY63.38), len: 124 aa. Hypothetical unknown protein."	hypothetical protein				4.9										-3.245				-2.1
Rv0334	2.035	0	3.475	rmlA	NP_214848.1	7	intermediary metabolism and respiration	http://www.genome.ad.jp/dbget-bin/www_bget?mtu:Rv0334	http://www.sanger.ac.uk/Projects/M_tuberculosis/Gene_list/CDS/Rv0334.shtml	DTDP-L-RHAMNOSE BIOSYNTHESIS WITHIN THE O ANTIGEN BIOSYNTHESIS PATHWAY OF LIPOPOLYSACCHARIDE BIOSYNTHESIS [CATALYTIC ACTIVITY: dTTP + alpha-D-glucose 1-phosphate = diphosphate + dTDP-glucose]."	/note="Rv0334, (MTCY279.01), len: 288 aa. rmlA (alternate gene name: rfbA), alpha-D-glucose-1-phosphate thymidylyl-transferase (EC 2.7.7.24) (see citations below), equivalent to CAC32020.1|AL583925 glucose-1-phosphate thymidyltransferase from Mycobacterium leprae (288 aa). Also highly similar to others e.g. AAG29804.1|AF235050 glucose-1-phosphate thymidylyltransferase from Streptomyces rishiriens…	glucose-1-phosphate thymidyltransferase				1.295	0.74				3.475
Rv0335c	6.505	0	2.775	PE6	YP_177717.1	6	PE/PPE	http://www.genome.ad.jp/dbget-bin/www_bget?mtu:Rv0335c	http://www.sanger.ac.uk/Projects/M_tuberculosis/Gene_list/CDS/Rv0335c.shtml	UNKNOWN"	/note="Rv0335c, (MTCY279.02c), len: 171 aa. Member of the Mycobacterium tuberculosis PE family (see Brennan & Delogu 2002); contains short region of similarity to part of the unique N-terminus of the Mycobacterium tuberculosis PGRS family of Glycine-rich proteins e.g. Y03A_MYCTU|Q10637 hypothetical glycine-rich 49.6 kd protein (603 aa), FASTA scores: opt: 219, E(): 1.1e-08, (51.5% identity in 66 …	PE-family protein	1.965			3.795			0.745		2.775
Rv0336	4.715	-2.325	0		NP_214850.1	5	insertion seqs and phages	http://www.genome.ad.jp/dbget-bin/www_bget?mtu:Rv0336	http://www.sanger.ac.uk/Projects/M_tuberculosis/Gene_list/CDS/Rv0336.shtml	UNKNOWN. THOUGHT TO BE REGULATED BY Rv2720|LEXA."	/note="Rv0336, (MTCY279.03), len: 503 aa. Part of Mycobacterium tuberculosis 13E12 repeat family; almost identical to Rv0515|MTCY20G10.05 hypothetical protein from Mycobacterium tuberculosis FASTA scores: (99.8% identity in 503 aa overlap), possibly due to a recent gene duplication. Also similar to other Mycobacterium tuberculosis hypothetical proteins e.g. Rv1148c, Rv1945, etc."	conserved hypothetical protein					4.18	0.535									-2.325
Rv0337c	1.955	-6.04	4.01	aspC	NP_214851.1	7	intermediary metabolism and respiration	http://www.genome.ad.jp/dbget-bin/www_bget?mtu:Rv0337c	http://www.sanger.ac.uk/Projects/M_tuberculosis/Gene_list/CDS/Rv0337c.shtml	GENERATES OXALOACETATE AND L-GLUTAMATE FROM L-ASPARTATE AND 2-OXOGLUTARATE [CATALYTIC ACTIVITY: L-ASPARTATE + 2-OXOGLUTARATE = OXALOACETATE + L-GLUTAMATE]."	/note="Rv0337c, (MTCY279.04c), len: 429 aa. Probable aspC, aspartate aminotransferase (transaminase A) (EC 2.6.1.1), equivalent to CAC32019.1|AL583925 probable aspartate aminotransferase from Mycobacterium leprae (437 aa). Also highly similar to many e.g. Q48143|U32823 aspartate aminotransferase (404 aa), FASTA scores: opt: 1646, E(): 0, (57.2% identity in 404 aa overlap). Also some similarity to…	aspartate aminotransferase					1.955				4.01						-3.795		-1.58	-0.665
Rv0338c	4.04	-6.42	4.7		NP_214852.1	7	intermediary metabolism and respiration	http://www.genome.ad.jp/dbget-bin/www_bget?mtu:Rv0338c	http://www.sanger.ac.uk/Projects/M_tuberculosis/Gene_list/CDS/Rv0338c.shtml	UNKNOWN; PROBABLY INVOLVED IN CELLULAR METABOLISM."	/note="Rv0338c, (MTCY279.05c), len: 882 aa. Probable iron-sulphur-binding reductase (EC 1.-.-.-), possibly membrane-bound, equivalent to CAC32018.1|AL583925 probable iron-sulphur-binding reductase from Mycobacterium leprae (880 aa). Also highly similar to others e.g. T36608|5019323|CAB44376.1|AL078610 probable iron-sulfur-binding reductase from Streptomyces coelicolor (760 aa), FASTA scores: opt:…	conserved hypothetical protein					4.04				4.7						-2.975		-3.445
Rv0339c	4.395	0	0		NP_214853.1	9	regulatory protein	http://www.genome.ad.jp/dbget-bin/www_bget?mtu:Rv0339c	http://www.sanger.ac.uk/Projects/M_tuberculosis/Gene_list/CDS/Rv0339c.shtml	COULD BE INVOLVED IN TRANSCRIPTIONAL MECHANISM."	/note="Rv0339c, (MTCY279.06c), len: 832 aa. Possible transcriptional regulator, showing very weak similarity with parts of others. Contains PS00017 ATP/GTP-binding site motif A (P-loop ); and probable helix-turn helix motif from aa 778-799 (Score 1041, +2.73 SD)."	conserved hypothetical protein					4.175	0.22
Rv0340	4.82	0	0		NP_214854.1	10	conserved hypothetical protein	http://www.genome.ad.jp/dbget-bin/www_bget?mtu:Rv0340	http://www.sanger.ac.uk/Projects/M_tuberculosis/Gene_list/CDS/Rv0340.shtml	UNKNOWN"	/note="Rv0340, (MTCY279.07), len: 179 aa. Conserved hypothetical protein; MEME-MAST analysis shows similarity to product of downstream gene, Rv0341|iniB."	hypothetical protein				2.325	2.495
Rv0341	7.05	-2.34	0	iniB	NP_214855.1	3	cell wall and cell processes	http://www.genome.ad.jp/dbget-bin/www_bget?mtu:Rv0341	http://www.sanger.ac.uk/Projects/M_tuberculosis/Gene_list/CDS/Rv0341.shtml	UNKNOWN"	/note="Rv0341, iniB, (MTCY13E10.01), len: 479 aa. iniB, isoniazid-inducible gene, (see citations below). Protein very Gly-, Ala-rich, similar to cell wall proteins e.g. P27483|GRP_ARATH GLYCINE-RICH CELL WALL STRUCTURAL PROTEIN from A.thaliana (338 aa), FASTA scores: opt: 532, E(): 5.2e-13, (39.3% identity in 321 aa overlap). MEME-MAST analysis shows similarity to product of upstream gene, Rv0340…	conserved hypothetical protein		2.565			4.485										-1.765			-0.575
Rv0342	7.195	0	0	iniA	NP_214856.1	3	cell wall and cell processes	http://www.genome.ad.jp/dbget-bin/www_bget?mtu:Rv0342	http://www.sanger.ac.uk/Projects/M_tuberculosis/Gene_list/CDS/Rv0342.shtml	UNKNOWN"	/note="Rv0342, iniA, (MTCY13E10.02), len: 640 aa. iniA, isoniazid-inducible gene, (see citations below). Shows slight similarity to some hypothetical bacterial proteins e.g. P40983|YOR6_THER hypothetical protein (402 aa), FASTA scores: opt: 242, E(): 1.4e-07, (22.3% identity in 349 aa overlap). Also some similarity to downstream ORF Rv0343|iniC. Possible transmembrane stretch around residue 490. …	conserved hypothetical protein		0.56		2.83	3.805
Rv0343	3.2	-2.905	0	iniC	NP_214857.1	3	cell wall and cell processes	http://www.genome.ad.jp/dbget-bin/www_bget?mtu:Rv0343	http://www.sanger.ac.uk/Projects/M_tuberculosis/Gene_list/CDS/Rv0343.shtml	UNKNOWN"	/note="Rv0343, (MTCY13E10.03), len: 493 aa. iniC, isoniazid-inducible gene, (see citations below). Shows slight similarity to P40983|YOR6_THER8 hypothetical protein (402 aa), FASTA scores: opt: 196, E(): 2.6e-05, (25.9% identity in 228 aa overlap). Also some similarity to upstream ORF Rv0342|iniA. Contains (PS00017) ATP/GTP-binding site motif A (P-loop). Note that the iniA gene is also induced by…	conserved hypothetical protein				3.2													-2.905
Rv0344c	4.615	-8.35	0	lpqJ	NP_214858.1	3	cell wall and cell processes	http://www.genome.ad.jp/dbget-bin/www_bget?mtu:Rv0344c	http://www.sanger.ac.uk/Projects/M_tuberculosis/Gene_list/CDS/Rv0344c.shtml	UNKNOWN"	/note="Rv0344c, (MTCY13E10.04c), len: 186 aa. Probable lipoprotein, without homology. Has an appropriately positioned prokaryotic lipoprotein signature (PS00013)."	lipoprotein				1.8	0.59	2.225								-3.89	-1.875		-2.585
Rv0345	0	0	0		NP_214859.1	10	conserved hypothetical protein	http://www.genome.ad.jp/dbget-bin/www_bget?mtu:Rv0345	http://www.sanger.ac.uk/Projects/M_tuberculosis/Gene_list/CDS/Rv0345.shtml	UNKNOWN"	/note="Rv0345, (MTCY13E10.05), len: 136 aa. Conserved hypothetical protein, similar to other hypothetical proteins e.g. AL13282 4|SCAH10_9 hypothetical protein from Streptomyces coelicolor (207 aa), FASTA scores: opt: 188, E(): 1.5e-05, (41.0% identity in 117 aa overlap)."	unknown possible membrane protein
Rv0346c	0	-8.675	0	ansP2	YP_177718.1	3	cell wall and cell processes	http://www.genome.ad.jp/dbget-bin/www_bget?mtu:Rv0346c	http://www.sanger.ac.uk/Projects/M_tuberculosis/Gene_list/CDS/Rv0346c.shtml	THOUGHT TO BE INVOLVED IN TRANSPORT OF L-ASPARAGINE ACROSS THE MEMBRANE. RESPONSIBLE FOR THE TRANSLOCATION OF THE SUBSTRATE ACROSS THE MEMBRANE."	/note="Rv0346c, (MTCY13E10.06c), len: 487 aa. Possible ansP2, L-asparagine permease, integral membrane protein belonging to family containing many amino acid permeases, highly similar to G467030|B2126_F2_85|NP_301937.1|NC_002677 probable L-asparagine permease from Mycobacterium leprae (498 aa); and NP_301938.1|NC_002677 probable L-asparagine permease from Mycobacterium leprae (505 aa). Also highl…	probable aromatic amino acid permease													-1.505		-3.675		-3.495
Rv0347	4.52	0	3.69		NP_214861.1	3	cell wall and cell processes	http://www.genome.ad.jp/dbget-bin/www_bget?mtu:Rv0347	http://www.sanger.ac.uk/Projects/M_tuberculosis/Gene_list/CDS/Rv0347.shtml	UNKNOWN"	/note="Rv0347, (MTCY13E10.07), len: 328 aa (alternative start possible). Probable conserved membrane protein, similar to Rv0831c|AL022004|MTV043_23 from Mycobacterium tuberculosis (271 aa), FASTA scores: E(): 9.6e-21, (33.1% identity in 266 aa overlap)."	conserved hypothetical protein	1.76			1.255	1.505				3.69
Rv0348	5.805	-1.115	0		NP_214862.1	9	regulatory protein	http://www.genome.ad.jp/dbget-bin/www_bget?mtu:Rv0348	http://www.sanger.ac.uk/Projects/M_tuberculosis/Gene_list/CDS/Rv0348.shtml	COULD BE INVOLVED IN TRANSCRIPTIONAL MECHANISM."	/note="Rv0348, (MTCY13E10.08), len: 217 aa. Possible transcriptional regulator, showing some similarity to O53334|RV3188|MTV014.32 CONSERVED HYPOTHETICAL PROTEIN from Mycobacterium tuberculosis (115 aa), FASTA score: (30.0% identity in 100 aa overlap). Contains probable helix-turn helix motif from aa 89-110 (Score 1407, +3.98 SD)."	putative transcriptional regulator		1.565		2.005	2.235										-0.59		-0.525
Rv0349	4.325	0	0		NP_214863.1	16	conserved hypothetical protein with an orthologue in M. bovis	http://www.genome.ad.jp/dbget-bin/www_bget?mtu:Rv0349	http://www.sanger.ac.uk/Projects/M_tuberculosis/Gene_list/CDS/Rv0349.shtml	UNKNOWN"	/note="Rv0349, (MTCY13E10.09), len: 219 aa. Hypothetical unknown protein."	hypothetical protein				2.22	2.105
Rv0350	11.175	-3.04	4.685	dnaK	NP_214864.1	0	virulence, detoxification, adaptation	http://www.genome.ad.jp/dbget-bin/www_bget?mtu:Rv0350	http://www.sanger.ac.uk/Projects/M_tuberculosis/Gene_list/CDS/Rv0350.shtml	ACTS AS A CHAPERONE. INVOLVED IN INDUCTION BY STRESS CONDITIONS e.g. HEAT SHOCK. POSSIBLY HAS AN ATPASE ACTIVITY. SEEMS TO BE REGULATED POSITIVELY BY SIGH (Rv3223c PRODUCT) AND NEGATIVELY BY HSPR (Rv0353 PRODUCT)."	/note="Rv0350, (MTCY13E10.10), len: 625 aa. Probable dnaK (alternate gene name: hsp70), 70 kDa heat shock protein (see citations below), equivalent to AAA25362.1|M95576|1924344A|738248 heat shock protein 70 from Mycobacterium leprae (621 aa); and DNAK_MYCPA|Q00488 (623 aa), FASTA scores: opt: 3678, E(): 0, (92.3% identity in 625 aa overlap). Also highly similar to others e.g. Q05558|DNAK_STRCO|45…	70 kD heat shock protein, chromosome replication	1.04	3.025		2.16	4.95				4.685				-0.435		-2.605
Rv0351	9.305	-3.085	3.34	grpE	NP_214865.1	0	virulence, detoxification, adaptation	http://www.genome.ad.jp/dbget-bin/www_bget?mtu:Rv0351	http://www.sanger.ac.uk/Projects/M_tuberculosis/Gene_list/CDS/Rv0351.shtml	STIMULATES, JOINTLY WITH DNAJ|Rv0352, THE ATPASE ACTIVITY OF DNAK|Rv0350. HELPS TO RELEASE ADP FROM DNAK THUS ALLOWING DNAK TO RECYCLE MORE EFFICIENTLY. SEEMS TO BE REGULATED NEGATIVELY BY HSPR (Rv0353 PRODUCT)."	/note="Rv0351, (MTCY13E10.11), len: 249 aa. Probable grpE protein (HSP-70 COFACTOR), equivalent to CAC32012.1|AL583925 Hsp70 cofactor from Mycobacterium leprae (229 aa). Also highly similar to others eg Q05562|GRPE_STRCO|2127521|PN0643 GRPE PROTEIN from Streptomyces coelicolor (225 aa). Contains grpE protein signature (PS01071). BELONGS TO THE GRPE FAMILY."	stimulates DnaK ATPase activity		2.38		2.07	4.855				3.34				-0.63		-2.455
Rv0352	9.67	-2.78	3.015	dnaJ1	YP_177719.1	0	virulence, detoxification, adaptation	http://www.genome.ad.jp/dbget-bin/www_bget?mtu:Rv0352	http://www.sanger.ac.uk/Projects/M_tuberculosis/Gene_list/CDS/Rv0352.shtml	ACTS AS A CO-CHAPERONE. STIMULATES, JOINTLY WITH GRPE|Rv0351, THE ATPASE ACTIVITY OF DNAK|Rv0350. SEEMS TO BE REGULATED NEGATIVELY BY HSPR (Rv0353 PRODUCT)."	/note="Rv0352, (MTCY13E10.12), len: 395 aa. Probable dnaJ1, chaperone protein, equivalent to AAA25363.1|M95576 DNA J heatshock protein from Mycobacterium leprae (389 aa). Also highly similar to others. Contains both DnaJ signatures (PS00636, and PS00637). BELONGS TO THE DNAJ FAMILY. COFACTOR: BINDS TWO ZINC IONS PER MONOMER. Note that sequence differs from DNAJ_MYCTU|P07881 due to a frameshift at…	acts with GrpE to stimulate DnaK ATPase		2.295		0.6	4.72		2.055		3.015				-0.07		-2.71
Rv0353	6.265	0	0	hspR	NP_214867.1	0	virulence, detoxification, adaptation	http://www.genome.ad.jp/dbget-bin/www_bget?mtu:Rv0353	http://www.sanger.ac.uk/Projects/M_tuberculosis/Gene_list/CDS/Rv0353.shtml	INVOLVED IN TRANSCRIPTIONAL REGULATION (REPRESSION) OF HEAT SHOCK PROTEINS e.g. DNAK|Rv0350, GRPE|Rv0351, DNAJ1|Rv0352. BINDS TO THREE INVERTED REPEATS (IR1-IR3) IN THE PROMOTER REGION OF THE DNAK OPERON. INDUCTION: BY HEAT SHOCK."	/note="Rv0353, (MTCY13E10.13), len: 126 aa. Probable hspR, heat shock regulatory protein (see Stewart et al., 2001), merR family, highly similar to others e.g. HspR|P40183 heat shock regulatory protein from Streptomyces coelicolor (151 aa), FASTA scores: E(): 4.9e-22, (55.7% identity in 140 aa overlap), that binds to three inverted repeats (IR1-IR3) in the promoter region of the dnaK operon. Has …	heat shock regulator		2.165		0.405	3.695
Rv0354c	10.995	-2.275	0	PPE7	YP_177720.1	6	PE/PPE	http://www.genome.ad.jp/dbget-bin/www_bget?mtu:Rv0354c	http://www.sanger.ac.uk/Projects/M_tuberculosis/Gene_list/CDS/Rv0354c.shtml	UNKNOWN"	/note="Rv0354c, (MTCY13E10.14c), len: 141 aa. Member of the Mycobacterium tuberculosis PPE family, similar to others e.g. MTCY63_9 from Mycobacterium tuberculosis (2411 aa), FASTA scores: E(): 3.6e-11, (47.6% identity in 103 aa overlap). Possible continuation of ORF upstream, but no sequence error apparent."	PPE-family protein				2.41	3.38	2.56	2.645						-2.275
Rv0355c	10.54	-1.355	0	PPE8	YP_177721.1	6	PE/PPE	http://www.genome.ad.jp/dbget-bin/www_bget?mtu:Rv0355c	http://www.sanger.ac.uk/Projects/M_tuberculosis/Gene_list/CDS/Rv0355c.shtml	UNKNOWN"	/note="Rv0355c, (MTCY13E10.15c, MTCY13E10.16c, MTCY13E10.17c) len: 3300 aa. Member of the Mycobacterium tuberculosis PPE family, similar to others e.g. AL009198|MTV004_5 from Mycobacterium tuberculosis (3716 aa), FASTA scores: opt: 2906, E(): 0, (40.9% identity in 3833 aa overlap); MTV004_3 FASTA scores: (39.0% identity in 3531 aa overlap); etc. Gene contains large number of clustered Major Polym…	PPE-family protein				3.795	3.825	2.92												-1.355
Rv0356c	1.145	-1.78	0		NP_214870.1	10	conserved hypothetical protein	http://www.genome.ad.jp/dbget-bin/www_bget?mtu:Rv0356c	http://www.sanger.ac.uk/Projects/M_tuberculosis/Gene_list/CDS/Rv0356c.shtml	UNKNOWN"	/note="Rv0356c, (MTCY13E10.18c), len: 214 aa. Conserved hypothetical protein, equivalent to AL023514|MLCB4_12 CONSERVED HYPOTHETICAL PROTEIN from Mycobacterium leprae (218 aa), FASTA scores: opt: 1067, E(): 0, (73.4% identity in 214 aa overlap)."	hypothetical protein		0.82		0.325										-0.37	-1.41
Rv0357c	1.76	-7.115	2.29	purA	NP_214871.1	7	intermediary metabolism and respiration	http://www.genome.ad.jp/dbget-bin/www_bget?mtu:Rv0357c	http://www.sanger.ac.uk/Projects/M_tuberculosis/Gene_list/CDS/Rv0357c.shtml	INVOLVED IN AMP BIOSYNTHESIS (FIRST COMMITTED STEP). PLAYS AN IMPORTANT ROLE IN THE DE NOVO PATHWAY OF PURINE NUCLEOTIDE BIOSYNTHESIS [CATALYTIC ACTIVITY: GTP + IMP + L-aspartate = GDP + phosphate + adenylosuccinate]."	/note="Rv0357c, (MTCY13E10.19c), len: 432 aa. Probable purA, adenylosuccinate synthase (EC 6.3.4.4), equivalent to AL023514|MLCB4_13 from ADENYLOSUCCINATE SYNTHETASE Mycobacterium leprae (432 aa), FASTA scores: opt: 2555, E(): 0, (87.9% identity in 431 aa overlap). Also highly similar to many bacterial adenylosuccinates synthetases e.g. P12283|PURA_ECOLI adenylosuccinates synthetase from Escheric…	adenylosuccinate synthase		1.76							2.29					-3.59			-3.525
Rv0358	2.855	-1.82	0		NP_214872.1	16	conserved hypothetical protein with an orthologue in M. bovis	http://www.genome.ad.jp/dbget-bin/www_bget?mtu:Rv0358	http://www.sanger.ac.uk/Projects/M_tuberculosis/Gene_list/CDS/Rv0358.shtml	UNKNOWN"	/note="Rv0358, (MTCY13E10.20), len: 215 aa. Conserved hypothetical protein, highly similar to ML0281|AL023514|MLCB4_14 CONSERVED HYPOTHETICAL PROTEIN from Mycobacterium leprae (229 aa), FASTA scores: opt: 852, E(): 0, (62.9% identity in 229 aa overlap)."	hypothetical protein				2.58			0.275							-1.82
Rv0359	0	-1.945	0		NP_214873.1	3	cell wall and cell processes	http://www.genome.ad.jp/dbget-bin/www_bget?mtu:Rv0359	http://www.sanger.ac.uk/Projects/M_tuberculosis/Gene_list/CDS/Rv0359.shtml	UNKNOWN"	/note="Rv0359, (MTCY13E10.21), len: 259 aa. Probable conserved integral membrane protein, highly similar to hypothetical or other membrane proteins e.g. AL133220|SCC75A_6|T50569 probable membrane protein from Streptomyces coelicolor (265 aa), FASTA scores: opt: 642, E(): 0, (43.1% identity in 248 aa overlap); P70995 HYPOTHETICAL 24.7 kDa PROTEIN from Bacillus subtilis (219 aa), FASTA scores: E():…	conserved hypothetical protein														-1.565			-0.38
Rv0360c	0.325	-6.595	0		NP_214874.1	10	conserved hypothetical protein	http://www.genome.ad.jp/dbget-bin/www_bget?mtu:Rv0360c	http://www.sanger.ac.uk/Projects/M_tuberculosis/Gene_list/CDS/Rv0360c.shtml	UNKNOWN"	/note="Rv0360c, (MTCY13E10.22c), len: 145 aa. Conserved hypothetical protein, equivalent to AL023514|MLCB4_16|CAA18948.1|AL023514|MLCB4.27c hypothetical protein from Mycobacterium leprae (137 aa), FASTA scores: opt: 793, E(): 0, (85.4% identity in 137 aa overlap). And similar to AL049754|SCH10_25c|T36537 hypothetical protein from Streptomyces coelicolor (143 aa), FASTA scores: opt: 497, E(): 3.2e…	hypothetical protein	0.325														-2.63		-3.965
Rv0361	3.455	-2.13	0		NP_214875.1	3	cell wall and cell processes	http://www.genome.ad.jp/dbget-bin/www_bget?mtu:Rv0361	http://www.sanger.ac.uk/Projects/M_tuberculosis/Gene_list/CDS/Rv0361.shtml	UNKNOWN"	/note="Rv0361, (MTCY13E10.23), len: 275 aa. Probable conserved membrane protein (has hydrophobic stretch from residues 132-156), equivalent to AL023514|MLCB4_17|AA18949.1|AL023514 putative membrane protein from Mycobacterium leprae (292 aa), FASTA scores: opt: 1044, E(): 0, (58.6% identity in 292 aa overlap)."	possible membrane protein					0.76	2.695							-2.13
Rv0362	2.08	-2.86	0	mgtE	NP_214876.1	3	cell wall and cell processes	http://www.genome.ad.jp/dbget-bin/www_bget?mtu:Rv0362	http://www.sanger.ac.uk/Projects/M_tuberculosis/Gene_list/CDS/Rv0362.shtml	THOUGHT TO BE INVOLVED IN Mg2+ TRANSPORT. RESPONSIBLE FOR THE TRANSLOCATION OF THE SUBSTRATE ACROSS THE MEMBRANE."	/note="Rv0362, (MTCY13E10.24), len: 460 aa. Possible mgtE, magnesium (Mg2+) transport transmembrane protein; C-terminal region is highly similar to MGTE|G780283 putative Mg2+ transporter from Providencia stuarti (314 aa), FASTA scores: E(): 0, (47.2% identity in 307 aa overlap) (N-terminus extends approx. 150 aa further upstream compared to P. stuarti ORF). Also similar in part to others e.g. AAK…	putative magnesium ion transporter		1.87		0.005	0.07		0.135							-2.86
Rv0363c	0	-1.585	0	fba	NP_214877.1	7	intermediary metabolism and respiration	http://www.genome.ad.jp/dbget-bin/www_bget?mtu:Rv0363c	http://www.sanger.ac.uk/Projects/M_tuberculosis/Gene_list/CDS/Rv0363c.shtml	INVOLVED IN GLYCOLYSIS (AT THE SIXTH STEP) [CATALYTIC ACTIVITY: D-FRUCTOSE 1,6-BISPHOSPHATE = GLYCERONE PHOSPHATE + D-GLYCERALDEHYDE 3-PHOSPHATE]."	/note="Rv0363c, (MTCY13E10.25c), len: 344 aa. Probable fba (alternate gene name: fda), fructose bisphosphate aldolase (EC 4.1.2.13), equivalent to AL023514|MLCB4_18|O69600|ALF_MYCLE FRUCTOSE-BISPHOSPHATE ALDOLASE from Mycobacterium leprae (345 aa), FASTA scores: opt: 1995, E(): 0, (87.7% identity in 342 aa overlap). Also highly similar to others. BELONGS TO CLASS II FRUCTOSE-BISPHOSPHATE ALDOLASE…	fructose bisphosphate aldolase																	-1.585
Rv0364	6.085	-7.14	0		NP_214878.1	3	cell wall and cell processes	http://www.genome.ad.jp/dbget-bin/www_bget?mtu:Rv0364	http://www.sanger.ac.uk/Projects/M_tuberculosis/Gene_list/CDS/Rv0364.shtml	UNKNOWN"	/note="Rv0364, (MTCY13E10.26), len: 227 aa. Possible conserved transmembrane protein, equivalent to O69601|Y364_MYCLE|ML0287|CAA18951.1|AL023514|AL023514|MLC B4 _19 HYPOTHETICAL 24.3 KDA PROTEIN from Mycobacterium leprae (222 aa), FASTA scores: opt: 1027, E(): 0, (66.1% identity in 227 aa overlap). Shows strong similarity to DEDA_ECOLI|P09548 DedA PROTEIN protein from Escherichia coli FASTA score…	conserved hypothetical protein		2.905	3.18												-3.91		-3.23
Rv0365c	0.61	0	0		NP_214879.1	10	conserved hypothetical protein	http://www.genome.ad.jp/dbget-bin/www_bget?mtu:Rv0365c	http://www.sanger.ac.uk/Projects/M_tuberculosis/Gene_list/CDS/Rv0365c.shtml	UNKNOWN: MAY BE INVOLVED IN THE ABILITY TO SURVIVE IN MACROPHAGES."	/note="Rv0365c, (MTCY13E10.27c), len: 376 aa (start uncertain). Conserved hypothetical protein (see citation below), very similar to G388212|CAA35191.1, a truncated ORF immediately upstream of the Corynebacterium glutamicum fda gene encoding fructose-1,6-biphosphate aldolase (304 aa), FASTA scores: E(): 7.1e-19, (42.2% identity in 296 aa overlap)."	conserved hypothetical protein					0.61
Rv0366c	9.615	-2.855	0		NP_214880.1	10	conserved hypothetical protein	http://www.genome.ad.jp/dbget-bin/www_bget?mtu:Rv0366c	http://www.sanger.ac.uk/Projects/M_tuberculosis/Gene_list/CDS/Rv0366c.shtml	UNKNOWN"	/note="Rv0366c, (MTV036.01c), len: 197 aa. Conserved hypothetical protein, showing weak similarity to HI1395|P44173|YD95_HAEIN HYPOTHETICAL PROTEIN from Haemophilus influenzae (140 aa), FASTA scores: opt: 152, E(): 0.0015, (27.0% identity in 126 aa overlap). Contains PS00017 ATP/GTP-binding site motif A (P-loop) and PS00850 Glycine radical signature. TBparse score is 0.891."	conserved hypothetical protein		3.3		1.65	4.665									-2.855
Rv0367c	1.715	-5.41	0		NP_214881.1	16	conserved hypothetical protein with an orthologue in M. bovis	http://www.genome.ad.jp/dbget-bin/www_bget?mtu:Rv0367c	http://www.sanger.ac.uk/Projects/M_tuberculosis/Gene_list/CDS/Rv0367c.shtml	UNKNOWN"	/note="Rv0367c, (MTV036.02c), len: 129 aa. Hypothetical unknown protein. TBparse score is 0.850."	hypothetical protein	1.715													-2.695			-2.715
Rv0368c	5.24	-0.13	0		NP_214882.1	10	conserved hypothetical protein	http://www.genome.ad.jp/dbget-bin/www_bget?mtu:Rv0368c	http://www.sanger.ac.uk/Projects/M_tuberculosis/Gene_list/CDS/Rv0368c.shtml	UNKNOWN"	/note="Rv0368c, (MTV036.03c), len: 403 aa. Conserved hypothetical protein, showing some similarity to AJ224684|BJAJ4684_4 cooxS protein from Bradyrhizobium japonicum (422 aa), FASTA scores: opt: 341, E(): 4.3e-13, (27.4% identity in 387 aa overlap); Rv2425c|MTCY428_22 hypothetical protein from Mycobacterium tuberculosis FASTA score: (30.7% identity in 238 aa overlap). Contains PS00213 Lipocalin s…	conserved hypothetical protein				1.565	3.56		0.115							-0.13
Rv0369c	0.69	-1.62	0		NP_214883.1	7	intermediary metabolism and respiration	http://www.genome.ad.jp/dbget-bin/www_bget?mtu:Rv0369c	http://www.sanger.ac.uk/Projects/M_tuberculosis/Gene_list/CDS/Rv0369c.shtml	UNKNOWN; PROBABLY INVOLVED IN CELLULAR METABOLISM."	/note="Rv0369c, (MTV036.04c), len: 171 aa. Possible membrane protein oxidoreductase (EC 1.-.-.-), similar to ORF 4 of the Pseudomonas thermocarboxydovorans protein of cutA-cutB-cutC gene cluster: X77931|PTC2CUTAC_4 ORF4 from Pseudomonas thermocarboxydovorans (171 aa), FASTA scores: opt: 226, E(): 9.8e-08, (31.3% identity in 166 aa overlap). Also similar to MTV036.05, MTV036.08, MTV036.09, and MTV…	putative CO dehydrogenase gene cluster				0.69													-1.62
Rv0370c	6.38	-1.335	0		NP_214884.1	7	intermediary metabolism and respiration	http://www.genome.ad.jp/dbget-bin/www_bget?mtu:Rv0370c	http://www.sanger.ac.uk/Projects/M_tuberculosis/Gene_list/CDS/Rv0370c.shtml	UNKNOWN; PROBABLY INVOLVED IN CELLULAR METABOLISM."	/note="Rv0370c, (MTV036.05c), len: 298 aa. Possible oxidoreductase (EC 1.-.-.-), similar to many hypothetical proteins, but also similar to ORF4|X82447|OCCOXMSL4_4 Protein of coxMSL gene cluster from Pseudomonas/Oligotropha carboxidovorans (295 aa), FASTA scores: opt: 851, E(): 0, (48.2% identity in 282 aa overlap); AJ224684|BJAJ4684_3 cooxS from Bradyrhizobium japonicum (302 aa), FASTA scores: o…	putative CO dehydrogenase gene cluster				2.98	3.4									-0.755				-0.58
Rv0371c	6.19	0	0		NP_214885.1	10	conserved hypothetical protein	http://www.genome.ad.jp/dbget-bin/www_bget?mtu:Rv0371c	http://www.sanger.ac.uk/Projects/M_tuberculosis/Gene_list/CDS/Rv0371c.shtml	UNKNOWN"	/note="Rv0371c, (MTV036.06c), len: 197 aa. Conserved hypothetical protein, similar to other hypothetical proteins e.g. AL132824|SCAH10.09c|CAB60163.1|AL132824 hypothetical protein from Streptomyces coelicolor (207 aa), FASTA scores: opt: 247, E(): 4.5e-09, (32.3% identity in 195 aa overlap). Also weak similarity with YURE|D70017|Z99120|BSUB0017_134 hypothetical protein yurE from Bacillus subtilis…	Possible membrane protein		3.105		2.08	1.005
Rv0372c	5.42	-2.72	7.345		NP_214886.1	10	conserved hypothetical protein	http://www.genome.ad.jp/dbget-bin/www_bget?mtu:Rv0372c	http://www.sanger.ac.uk/Projects/M_tuberculosis/Gene_list/CDS/Rv0372c.shtml	UNKNOWN"	/note="Rv0372c, (MTV036.07c), len: 251 aa. Conserved hypothetical protein, showing some similarity with CAB76248.1|X82447|COXF CoxF protein from Pseudomonas/Oligotropha carboxidovorans (280 aa); AJ224684|BJAJ4684_6 cooxS from Bradyrhizobium japonicum (176 aa), FASTA scores: opt: 186, E(): 1.6e-05, (41.1% identity in 95 aa overlap). Also similar to upstream ORF Rv0376c from Mycobacterium tuberculo…	conserved hypothetical protein		0.575		3.305	1.54				2.665	4.68				-2.72
Rv0373c	3.315	-0.97	0		NP_214887.1	7	intermediary metabolism and respiration	http://www.genome.ad.jp/dbget-bin/www_bget?mtu:Rv0373c	http://www.sanger.ac.uk/Projects/M_tuberculosis/Gene_list/CDS/Rv0373c.shtml	UNKNOWN; PROBABLY INVOLVED IN CELLULAR METABOLISM [CATALYTIC ACTIVITY: CO + H(2)O + acceptor = CO(2) + reduced acceptor]."	/note="Rv0373c, (MTV036.08c), len: 799 aa. Probable carbon monoxide dehydrogenase, large chain (EC 1.2.99.2), highly similar to others e.g. AAD00363.1| U80806|CUTL carbon monoxide dehydrogenase large subunit CutL protein from Hydrogenophaga pseudoflava (803 aa); S49124|509391|CAA54902.1|X77931|1094915|2107180C|CUTA carbon-monoxide dehydrogenase large chain (EC 1.2.99.2) (cut operon) from Pseudomo…	putative CO dehydrogenase gene cluster				1.885	1.43													-0.97
Rv0374c	5.75	0	0		NP_214888.1	7	intermediary metabolism and respiration	http://www.genome.ad.jp/dbget-bin/www_bget?mtu:Rv0374c	http://www.sanger.ac.uk/Projects/M_tuberculosis/Gene_list/CDS/Rv0374c.shtml	UNKNOWN; PROBABLY INVOLVED IN CELLULAR METABOLISM [CATALYTIC ACTIVITY: CO + H(2)O + acceptor = CO(2) + reduced acceptor]."	/note="Rv0374c, (MTV036.09c), len: 159 aa. Probable carbon monoxide dehydrogenase, small chain (EC 1.2.99.2), highly similar to others e.g. B56279|5822285|X82447|OCCOXMSL4_2|COXS carbon-monoxide dehydrogenase small chain (EC 1.2.99.2) from Pseudomonas/Oligotropha carboxydovorans (166 aa), FASTA scores: opt: 662, E(): 0, (59.3% identity in 150 aa overlap); CAA12063.1|AJ224684 putative carbon monox…	putative CO dehydrogenase gene cluster				2.765	2.985
Rv0375c	5.82	-1.145	0		NP_214889.1	7	intermediary metabolism and respiration	http://www.genome.ad.jp/dbget-bin/www_bget?mtu:Rv0375c	http://www.sanger.ac.uk/Projects/M_tuberculosis/Gene_list/CDS/Rv0375c.shtml	UNKNOWN; PROBABLY INVOLVED IN CELLULAR METABOLISM [CATALYTIC ACTIVITY: CO + H(2)O + acceptor = CO(2) + reduced acceptor]."	/note="Rv0375c, (MTV036.10c), len: 286 aa. Probable carbon monoxide dehydrogenase, medium chain (EC 1.2.99.2), similar to others e.g. AAD00361.1|U80806|CUTM carbon monoxide dehydrogenase middle subunit from Hydrogenophaga pseudoflava (287 aa); S49122|509389|CAA54900.1|X77931|CUTB carbon-monoxide dehydrogenase medium chain (EC 1.2.99.2) from Pseudomonas thermocarboxydovorans (287 aa); A56279|80956…	putative CO dehydrogenase gene cluster				3.725	2.095									-1.145
Rv0376c	7.945	0	0		NP_214890.1	10	conserved hypothetical protein	http://www.genome.ad.jp/dbget-bin/www_bget?mtu:Rv0376c	http://www.sanger.ac.uk/Projects/M_tuberculosis/Gene_list/CDS/Rv0376c.shtml	UNKNOWN"	/note="Rv0376c, (MTV036.11c), len: 380 aa. Conserved hypothetical protein, highly similar to T35481|4008539|CAA22508.1|AL034492|SC6C5.10 hypothetical protein from Streptomyces coelicolor (395 aa); and AAK64260.1|AF373840_20 ORF377 hypothetical CoxI from Arthrobacter nicotinovorans (377 aa). And similar to other conserved hypothetical proteins e.g. NP_101963.1|14021136|BAB47749.1|AP002994 hypothet…	conserved hypothetical protein				3.385	4.56
Rv0377	4.45	0	0		NP_214891.1	9	regulatory protein	http://www.genome.ad.jp/dbget-bin/www_bget?mtu:Rv0377	http://www.sanger.ac.uk/Projects/M_tuberculosis/Gene_list/CDS/Rv0377.shtml	POSSIBLY INVOLVED IN TRANSCRIPTIONAL MECHANISM."	/note="Rv0377, (MTV036.12), len: 321 aa. Probable transcription regulator, lysR family, showing similarity with many hypothetical transcriptional regulators lysR homolog e.g. P32484|YEIE_ECOLI|M89774 HYPOTHETICAL TRANSCRIPTIONAL REGULATOR from Escherichia coli (293 aa), FASTA scores: opt: 265, E(): 4.9e-11, (28.6% identity in 266 aa overlap). Also similar to Rv2282c from Mycobacterium tuberculosi…	transcriptional regulator (LysR family)		0.995		0.275	2.025	1.155
Rv0378	4.715	-2.88	0		NP_214892.1	10	conserved hypothetical protein	http://www.genome.ad.jp/dbget-bin/www_bget?mtu:Rv0378	http://www.sanger.ac.uk/Projects/M_tuberculosis/Gene_list/CDS/Rv0378.shtml	UNKNOWN"	/note="Rv0378, (MTV036.13), len: 73 aa. Conserved hypothetical gly-rich protein, showing some similarity to Mycobacterium tuberculosis PE_PGRS family; also similar to MTCY06H11_16|Z85982 hypothetical glycine-rich 88.5 KD protein (1011 aa), FASTA scores: opt: 237, E(): 0.0032, (58.7% identity in 63 aa overlap); MTV043_25. TBparse score is 0.860."	conserved hypothetical protein		1.555		3.16										-2.05			-0.83
Rv0379	0	-4.435	0	secE2	YP_177722.1	3	cell wall and cell processes	http://www.genome.ad.jp/dbget-bin/www_bget?mtu:Rv0379	http://www.sanger.ac.uk/Projects/M_tuberculosis/Gene_list/CDS/Rv0379.shtml	THOUGHT TO BE INVOLVED IN PROTEIN TRANSPORT (EXPORT)."	/note="Rv0379, (MTV036.14), len: 71 aa. Possible secE2, protein transport protein, showing similarity with P27340|S61G_SULSO|SECE PREPROTEIN TRANSLOCASE SECE SUBUNIT (PROTEIN TRANSPORT PROTEIN SEC61 GAMMA SUBUNIT HOMOLOG) from Sulfolobus acidocaldarius (65 aa), FASTA scores: opt: 79, E(): 4.7. (30.3% identity in 66 aa overlap); and hypothetical proteins e.g. Q9HPW4|VNG1446H HYPOTHETICAL PROTEIN f…	probable transport protein SecE/Sec61- g family															-4.435
Rv0380c	2.775	-3.285	0		NP_214894.1	7	intermediary metabolism and respiration	http://www.genome.ad.jp/dbget-bin/www_bget?mtu:Rv0380c	http://www.sanger.ac.uk/Projects/M_tuberculosis/Gene_list/CDS/Rv0380c.shtml	POSSIBLY CAUSES METHYLATION OF RNA."	/note="Rv0380c, (MTV036.15c), len: 183 aa. Possible RNA methyltransferase (EC 2.1.1.-), equivalent to CAC32002.1|AL583925 possible RNA methyltransferase from Mycobacterium leprae (182 aa). Also some similarity with others methyltransferases e.g. P19396|TRMH_ECOLI|78514|JV0043 TRNA (GUANOSINE-2'-O-)-METHYLTRANSFERASE (TRNA METHYLTRANSFERASE) from Escherichia coli (229 aa), FASTA scores: opt: 227, …	some similarity with methyltransferases				2.775													-3.285
Rv0381c	1.275	-4.14	0		NP_214895.1	16	conserved hypothetical protein with an orthologue in M. bovis	http://www.genome.ad.jp/dbget-bin/www_bget?mtu:Rv0381c	http://www.sanger.ac.uk/Projects/M_tuberculosis/Gene_list/CDS/Rv0381c.shtml	UNKNOWN"	/note="Rv0381c, (MTV036.16c), len: 302 aa. Hypothetical unknown protein. Equivalent to AAK44616.1 from Mycobacterium tuberculosis strain CDC1551 (254 aa) but longer 48 aa. TBparse score is 0.902."	hypothetical protein				1.275										-0.43	-0.635		-3.075
Rv0382c	3.58	-1.445	0	pyrE	YP_177723.1	7	intermediary metabolism and respiration	http://www.genome.ad.jp/dbget-bin/www_bget?mtu:Rv0382c	http://www.sanger.ac.uk/Projects/M_tuberculosis/Gene_list/CDS/Rv0382c.shtml	INVOLVED IN PYRIMIDINE BIOSYNTHESIS (AT THE FIFTH STEP) [CATALYTIC ACTIVITY: Orotidine 5'-phosphate + diphosphate = orotate + 5-phospho-alpha-D-ribose 1-diphosphate]."	/note="Rv0382c, (MTV036.17c), len: 179 aa. Probable pyrE, orotate phosphoribosyltransferase (EC 2.4.2.10), equivalent to CAC32004.1|AL583925 probable purine/pyrimidine phosphoribosyltransferase from Mycobacterium leprae (179 aa). Also highly similar to many others e.g. T36540|4753874|CAB42037.1|AL049754|SCH10.28c probable orotate phosphoribosyltransferase from Streptomyces coelicolor (182 aa); H6…	probable uridine 5'-monophosphate synthase		1.885			1.695										-1.445
Rv0383c	5.115	-3.945	4.2		NP_214897.1	3	cell wall and cell processes	http://www.genome.ad.jp/dbget-bin/www_bget?mtu:Rv0383c	http://www.sanger.ac.uk/Projects/M_tuberculosis/Gene_list/CDS/Rv0383c.shtml	UNKNOWN"	/note="Rv0383c, (MTV036.18c), len: 284 aa. Possible conserved secreted protein, with hydrophobic stretch in N-terminus and Pro-rich C-terminus. Equivalent to CAC32006.1|AL583925 possible secreted protein from Mycobacterium leprae (286 aa). TBparse score is 0.900."	unknown possible membrane protein		2.355			2.76				4.2						-3.945
Rv0384c	15.625	-0.37	4.025	clpB	NP_214898.1	0	virulence, detoxification, adaptation	http://www.genome.ad.jp/dbget-bin/www_bget?mtu:Rv0384c	http://www.sanger.ac.uk/Projects/M_tuberculosis/Gene_list/CDS/Rv0384c.shtml	THOUGHT TO BE AN ATPASE SUBUNIT OF AN INTRACELLULAR ATP-DEPENDENT PROTEASE. SEEMS TO BE REGULATED POSITIVELY BY SIGH (Rv3223c PRODUCT) AND NEGATIVELY BY HSPR (Rv0353 PRODUCT)."	/note="Rv0384c, (MTV036.19c), len: 848 aa. Probable clpB (alternate gene name: htpM), endopeptidase ATP-binding protein, chain B (EC 3.-.-.-), equivalent to AC32007.1|AL583925 heat shock protein from Mycobacterium leprae (848 aa). Also highly similar to others e.g. P53532|CLPB_CORGL|1163118|AAB49540.1|U43536|CGU43536_1 CLPB PROTEIN (heat-inducible expression) from Corynebacterium glutamicum (852 …	heat shock protein	1.635	2.125		3.73	4.93	0.9	2.305		4.025						-0.37
Rv0385	4.945	-1.625	0		NP_214899.1	7	intermediary metabolism and respiration	http://www.genome.ad.jp/dbget-bin/www_bget?mtu:Rv0385	http://www.sanger.ac.uk/Projects/M_tuberculosis/Gene_list/CDS/Rv0385.shtml	UNKNOWN; PROBABLY INVOLVED IN CELLULAR METABOLISM."	/note="Rv0385, (MTV036.20), len: 390 aa. Probable monooxygenase (EC 1.-.-.-), similar to T37003|5738846|CAB52917.1|AL109949 probable flavohemoprotein from Streptomyces coelicolor (435 aa); and similar in part (C-termini) to various monooxygenases e.g. P19734|DMPP_PSESP|94993|F37831 PHENOL HYDROXYLASE P5 PROTEIN (PHENOL 2-MONOOXYGENASE P5 COMPONENT) (EC 1.14.13.7) from Pseudomonas putida (353 aa),…	similar to oxidoreductases				2.14	2.805									-1.625
Rv0386	2.05	-5	0		NP_214900.1	9	regulatory protein	http://www.genome.ad.jp/dbget-bin/www_bget?mtu:Rv0386	http://www.sanger.ac.uk/Projects/M_tuberculosis/Gene_list/CDS/Rv0386.shtml	INVOLVED IN TRANSCRIPTIONAL MECHANISM."	/note="Rv0386, (MTV036.21), len: 1085 aa. Probable regulatory protein, LuxR/uhpA family, highly similar to CAC30706.1|AL583923 possible transcriptional regulator from Mycobacterium leprae (1106 aa). Also similar in part to other regulatory proteins e.g. CAB95788.1|AL359949 putative multi-domain regulatory protein from Streptomyces coelicolor (780 aa); N-terminus of CAB92369.1|AL356612 putative Af…	transcriptional regulator (LuxR/UhpA family)				2.05										-3.355			-1.645
Rv0387c	7.13	-3.11	0		NP_214901.1	10	conserved hypothetical protein	http://www.genome.ad.jp/dbget-bin/www_bget?mtu:Rv0387c	http://www.sanger.ac.uk/Projects/M_tuberculosis/Gene_list/CDS/Rv0387c.shtml	UNKNOWN"	/note="Rv0387c, (MTV036.22c), len: 244 aa. Conserved hypothetical protein, showing some similarity to MTCI237.20c, and M17282|HUMEL20_1 Human elastin gene, exon 1, Elastin (687 aa), FASTA scores: opt: 193, E(): 0.35, (34.4% identity in 189 aa overlap). TBparse score is 0.915."	conserved hypothetical protein				3.53		2.88	0.72							-3.11
Rv0388c	7.29	0	0	PPE9	YP_177724.1	6	PE/PPE	http://www.genome.ad.jp/dbget-bin/www_bget?mtu:Rv0388c	http://www.sanger.ac.uk/Projects/M_tuberculosis/Gene_list/CDS/Rv0388c.shtml	UNKNOWN"	/note="Rv0388c, (MTV036.23c), len: 180 aa. Member of the Mycobacterium tuberculosis PPE family, highly similar to others e.g. MTCY10G2_10|Z92539 from Mycobacterium tuberculosis (391 aa), FASTA scores: opt: 667, E(): 0, (58.3% identity in 180 aa overlap) but much shorter."	PPE-family protein				2.995	2.225	2.07
Rv0389	1.75	-3.89	0	purT	NP_214903.1	7	intermediary metabolism and respiration	http://www.genome.ad.jp/dbget-bin/www_bget?mtu:Rv0389	http://www.sanger.ac.uk/Projects/M_tuberculosis/Gene_list/CDS/Rv0389.shtml	INVOLVED IN THIRD STEP (FIRST OF TWO TRANSFORMYLATION REACTIONS) IN DE NOVO PURINE BIOSYNTHESIS. THIS IS AN ALTERNATIVE ENZYME TO THE PURN|Rv0956 GAR TRANSFORMYLASE (5'-PHOSPHORIBOSYLGLYCINAMIDE FORMYLTRANSFERASE). CATALYZES TWO REACTIONS: THE FIRST ONE IS THE PRODUCTION OF BETA-FORMYL GLYCINAMIDE RIBONUCLEOTIDE (GAR) FROM FORMATE, ATP AND BETA GAR; THE SECOND, A SIDE REACTION, IS THE PRODUCTION …	/note="Rv0389, (MTCY04D9.01, MTV036.24), len: 419 aa. Probable purT, phosphoribosylglycinamide formyltransferase 2 (EC 2.1.2.-), similar to others e.g. P33221|PURT_ECOLI|B1849 phosphoribosylglycinamide formyltransferase 2 from Escherichia coli strain K-12 (391 aa), FASTA scores: opt: 481, E(): 1.3e-22, (40.1% identity in 379 aa overlap); etc. BELONGS TO THE PURK / PURT FAMILY. COFACTOR: MAGNESIUM…	phosphoribosylglycinamide formyltransferase II					1.75									-2.91			-0.98
Rv0390	0.675	-7.905	0		NP_214904.1	10	conserved hypothetical protein	http://www.genome.ad.jp/dbget-bin/www_bget?mtu:Rv0390	http://www.sanger.ac.uk/Projects/M_tuberculosis/Gene_list/CDS/Rv0390.shtml	UNKNOWN"	/note="Rv0390, (MTCY04D9.02), len: 140 aa. Conserved hypothetical protein, equivalent to AL023514|MLCB4_11|CAA18942.1|AL023514 hypothetical protein from Mycobacterium leprae (147 aa), FASTA scores: opt: 778, E(): 0, (79.0% identity in 138 aa overlap). Also similar to hypothetical proteins from several Rickettsia species."	hypothetical protein	0.675													-1.72	-4.17		-1.58	-0.435
Rv0391	3.605	-6.225	0	metZ	NP_214905.1	7	intermediary metabolism and respiration	http://www.genome.ad.jp/dbget-bin/www_bget?mtu:Rv0391	http://www.sanger.ac.uk/Projects/M_tuberculosis/Gene_list/CDS/Rv0391.shtml	INVOLVED IN METHIONINE BIOSYNTHESIS. CONVERTS O-SUCCINYLHOMOSERINE INTO HOMOCYSTEINE."	/note="Rv0391, (MTCY04D9.03), len: 406 aa. Probable metZ, O-succinylhomoserine sulfhydrylase (EC 4.2.99.-), equivalent, but shorter 20 aa in N-terminus, to AA18941.1|AL023514 O-succinylhomoserine sulfhydrylase from Mycobacterium leprae (426 aa). Also highly similar to others e.g. METZ_PSEAE|P55218 o-succinylhomoserine sulfhydrylase from Pseudomonas aeruginosa (403 aa), FASTA scores: opt: 1175, E(…	o-succinylhomoserine sulfhydrylase					3.605									-2.065	-4.16					1
Rv0392c	2.585	-2.63	0	ndhA	NP_214906.1	7	intermediary metabolism and respiration	http://www.genome.ad.jp/dbget-bin/www_bget?mtu:Rv0392c	http://www.sanger.ac.uk/Projects/M_tuberculosis/Gene_list/CDS/Rv0392c.shtml	TRANSFER OF ELECTRONS FROM NADH TO THE RESPIRATORY CHAIN. THE IMMEDIATE ELECTRON ACCEPTOR FOR THE ENZYME IS BELIEVED TO BE UBIQUINONE. DOES NOT COUPLE THE REDOX REACTION TO PROTON TRANSLOCATION [CATALYTIC ACTIVITY: NADH + acceptor = NAD+ + reduced acceptor]."	/note="Rv0392c, (MTCY04D9.04c), len: 470 aa. Probable ndhA, membrane NADH dehydrogenase (EC 1.6.99.3), equivalent to many e.g. AF038423|AF038423_1 NADH dehydrogenase from Mycobacterium smegmatis (457 aa), FASTA scores: opt: 1991, E(): 0, (67.9% identity in 458 aa overlap); MLCB1788_3 NADH dehydrogenase from Mycobacterium leprae (466 aa), FASTA score: (62.5% identity in 467 aa overlap). Also simil…	possible dehydrogenasedehydrogemase				0.565			2.02							-2.63
Rv0393	0	0	0		NP_214907.1	5	insertion seqs and phages	http://www.genome.ad.jp/dbget-bin/www_bget?mtu:Rv0393	http://www.sanger.ac.uk/Projects/M_tuberculosis/Gene_list/CDS/Rv0393.shtml	UNKNOWN"	/note="Rv0393, (MTCY04D9.05), len: 441 aa. Member of Mycobacterium tuberculosis 13E12 repeat family of conserved proteins, similar to many e.g. Rv1148c, Rv1945, Rv3467, Rv0336|MTCY279_3 (503 aa), FASTA scores: E(): 0, (61.1% identity in 347 aa overlap)."	conserved hypothetical protein
Rv0394c	4.005	-2.475	0		NP_214908.1	3	cell wall and cell processes	http://www.genome.ad.jp/dbget-bin/www_bget?mtu:Rv0394c	http://www.sanger.ac.uk/Projects/M_tuberculosis/Gene_list/CDS/Rv0394c.shtml	UNKNOWN"	/note="Rv0394c, (MTCY04D9.06c), len: 239 aa. Possible secreted protein, sharing no homology with other proteins. Has hydrophobic stretch at its N-terminus."	hypothetical protein				2.83			1.175							-2.475
Rv0395	4.725	-2.92	0		NP_214909.1	16	conserved hypothetical protein with an orthologue in M. bovis	http://www.genome.ad.jp/dbget-bin/www_bget?mtu:Rv0395	http://www.sanger.ac.uk/Projects/M_tuberculosis/Gene_list/CDS/Rv0395.shtml	UNKNOWN"	/note="Rv0395, (MTCY04D9.07), len: 134 aa. Hypothetical unknown protein."	hypothetical protein				3.325		1.4								-2.92
Rv0396	0.165	-3.4	0		NP_214910.1	16	conserved hypothetical protein with an orthologue in M. bovis	http://www.genome.ad.jp/dbget-bin/www_bget?mtu:Rv0396	http://www.sanger.ac.uk/Projects/M_tuberculosis/Gene_list/CDS/Rv0396.shtml	UNKNOWN"	/note="Rv0396, (MTCY04D9.08), len: 130 aa. Hypothetical unknown protein."	hypothetical protein				0.165										-3.4
Rv0397	8.145	0	0		NP_214911.1	5	insertion seqs and phages	http://www.genome.ad.jp/dbget-bin/www_bget?mtu:Rv0397	http://www.sanger.ac.uk/Projects/M_tuberculosis/Gene_list/CDS/Rv0397.shtml	UNKNOWN"	/note="Rv0397, (MTCY04D9.09), len: 122 aa. Part of 13E12 repeat family of conserved Mycobacterium tuberculosis proteins, similar to downstream Rv0393|Z84725|MTCY4D9_5 CONSERVED 13E12 REPEAT FAMILY PROTEIN (441 aa), FASTA scores: E(): 0, (87.7% identity in 122 aa overlap)."	conserved hypothetical protein		3.675		4.47
Rv0398c	3.5	0	0		NP_214912.1	3	cell wall and cell processes	http://www.genome.ad.jp/dbget-bin/www_bget?mtu:Rv0398c	http://www.sanger.ac.uk/Projects/M_tuberculosis/Gene_list/CDS/Rv0398c.shtml	UNKNOWN"	/note="Rv0398c, (MTCY04D9.10c), len: 213 aa. Possible secreted protein, sharing no homology with other proteins. Has potential signal sequence with hydrophobic stretch from aa 7-25."	hypothetical protein	1.745	1.755
Rv0399c	5.205	0	2.765	lpqK	NP_214913.1	3	cell wall and cell processes	http://www.genome.ad.jp/dbget-bin/www_bget?mtu:Rv0399c	http://www.sanger.ac.uk/Projects/M_tuberculosis/Gene_list/CDS/Rv0399c.shtml	UNKNOWN"	/note="Rv0399c, (MTCY04D9.11c), len: 409 aa. Possible lpqK, conserved lipoprotein, showing some similarity to penicillin binding proteins and various peptidases e.g. DAC_STRSQ|P15555 d-alanyl-d-alanine carboxypeptidase protein (406 aa), FASTA scores: opt: 348, E(): 5.6e-16, (29.2% identity in 301 aa overlap). Also similar to other Mycobacterium tuberculosis PBPs and esterases. Has possible N-term…	possible PBP				4.245		0.96			2.765
Rv0400c	0.175	0	2.86	fadE7	NP_214914.1	1	lipid metabolism	http://www.genome.ad.jp/dbget-bin/www_bget?mtu:Rv0400c	http://www.sanger.ac.uk/Projects/M_tuberculosis/Gene_list/CDS/Rv0400c.shtml	UNKNOWN, BUT INVOLVED IN LIPID DEGRADATION."	/note="Rv0400c, (MTCY04D9.12c), len: 395 aa. Probable fadE7, acyl-CoA dehydrogenase (EC 1.3.99.-), similar to many e.g. CAC12923.1|AL445403 putative acyl CoA dehydrogenase from Streptomyces coelicolor (397 aa); G624219 GLUTARYL-CoA DEHYDROGENASE PRECURSOR (438 aa), FASTA scores: opt: 1161, E(): 0, (48.1% identity in 391 aa overlap); etc."	acyl-CoA dehydrogenase					0.175				2.86
Rv0401	2.495	-3.545	0		NP_214915.1	3	cell wall and cell processes	http://www.genome.ad.jp/dbget-bin/www_bget?mtu:Rv0401	http://www.sanger.ac.uk/Projects/M_tuberculosis/Gene_list/CDS/Rv0401.shtml	UNKNOWN"	/note="Rv0401, (MTCY04D9.14), len: 129 aa. Probable conserved transmembrane protein, equivalent to AL023514|MLCB4_9 putative integral membrane protein from Mycobacterium leprae (122 aa), FASTA scores: opt: 548, E(): 4.4e-32, (66.9% identity in 121 aa overlap)."	probable membrane protein				2.205	0.29									-3.545
Rv0402c	0	-6.145	0	mmpL1	NP_214916.1	3	cell wall and cell processes	http://www.genome.ad.jp/dbget-bin/www_bget?mtu:Rv0402c	http://www.sanger.ac.uk/Projects/M_tuberculosis/Gene_list/CDS/Rv0402c.shtml	UNKNOWN. THOUGHT TO BE INVOLVED IN FATTY ACID TRANSPORT."	/note="Rv0402c, (MTCY04D9.15c), len: 958 aa. Probable mmpL1, conserved transmembrane transport protein (see Tekaia et al., 1999), member of RND superfamily, highly similar to other Mycobacterial proteins e.g. YV34_MYCTU|Q11171 hypothetical 106.2 kDa membrane protein from Mycobacterium tuberculosis (968 aa), FASTA scores: opt: 3551, E(): 0, (55.4% identity in 933aa overlap); YV34_MYCLE|P54881 hypo…	conserved large membrane protein													-0.595	-2.72	-1.825		-1.005
Rv0403c	3.945	-2.865	0	mmpS1	NP_214917.1	3	cell wall and cell processes	http://www.genome.ad.jp/dbget-bin/www_bget?mtu:Rv0403c	http://www.sanger.ac.uk/Projects/M_tuberculosis/Gene_list/CDS/Rv0403c.shtml	UNKNOWN"	/note="Rv0403c, (MTCY04D9.16c), len: 142 aa. Probable mmpS1, conserved membrane protein (see citation below), highly similar to other Mycobacterial proteins e.g. YV33_MYCLE|P54880 hypothetical 16.9 kDa protein from Mycobacterium leprae (154 aa), FASTA scores: opt: 458, E(): 1.6e-26, (46.9% identity in 143 aa overlap); YV33_MYCTU|Q11170 hypothetical 15 .9 kDa protein from Mycobacterium tuberculosi…	conserved small membrane protein				1.985		1.96								-2.66			-0.205
Rv0404	0	-8.185	2.8	fadD30	NP_214918.1	1	lipid metabolism	http://www.genome.ad.jp/dbget-bin/www_bget?mtu:Rv0404	http://www.sanger.ac.uk/Projects/M_tuberculosis/Gene_list/CDS/Rv0404.shtml	UNKNOWN, BUT INVOLVED IN LIPID DEGRADATION."	/note="Rv0404, (MTCY04D9.17-MTCY22G10.00), len: 585 aa. Probable fadD30, fatty-acid-CoA synthetase (EC 6.2.1.-), similar to many e.g. MBU75685_1|AAB52538.1|U75685 acyl-CoA synthase from Mycobacterium bovis (582 aa); MASC_MYCLE|P54200 masc protein from Mycobacterium leprae (372 aa), FASTA scores: opt: 888, E(): 0, (44.2% identity in 342 aa overlap). Also similar to Y06J_MYCTU|Q10976 hypothetical 6…	acyl-CoA synthase									2.8					-2.38	-3.505		-2.3
Rv0405	1.42	-5.37	0	pks6	NP_214919.1	1	lipid metabolism	http://www.genome.ad.jp/dbget-bin/www_bget?mtu:Rv0405	http://www.sanger.ac.uk/Projects/M_tuberculosis/Gene_list/CDS/Rv0405.shtml	POLYKETIDE SYNTHASE POSSIBLY INVOLVED IN LIPID SYNTHESIS."	/note="Rv0405, (MTCY22G10.01), len: 1402 aa. Probable pks6, membrane-bound polyketide synthase (see citation below), highly similar to others e.g. CAC29643.1|AL583917 putative polyketide synthase from Mycobacterium leprae (2103 aa); Y06K_MYCTU|Q10977 probable polyketide synthase (1876 aa), FASTA scores: opt: 2303, E(): 0, (38.7% identity in 1232 aa overlap); etc. Contains PS00606 Beta-ketoacyl sy…	polyketide synthase					1.42									-0.21	-1.3		-1.715	-2.145
Rv0406c	1.265	0	0		NP_214920.1	10	conserved hypothetical protein	http://www.genome.ad.jp/dbget-bin/www_bget?mtu:Rv0406c	http://www.sanger.ac.uk/Projects/M_tuberculosis/Gene_list/CDS/Rv0406c.shtml	UNKNOWN"	/note="Rv0406c, (MTCY22G10.02c), len: 272 aa. Beta-lactamase-like protein, equivalent to AAD38170.1|AF152397_1 beta-lactamase-like protein from Mycobacterium phlei (243 aa); AL023514|MLCB4_8 hypothetical protein from Mycobacterium leprae (251 aa), FASTA scores: opt: 1284, E(): 0, (74.9% identity in 243 aa overlap); and AAD38164.1|AF152394_2 beta-lactamase-like protein from Mycobacterium avium (24…	conserved hypothetical protein				0.005			1.26
Rv0407	0.95	0	0	fgd1	NP_214921.1	7	intermediary metabolism and respiration	http://www.genome.ad.jp/dbget-bin/www_bget?mtu:Rv0407	http://www.sanger.ac.uk/Projects/M_tuberculosis/Gene_list/CDS/Rv0407.shtml	CATALYZES OXIDATION OF GLUCOSE-6-PHOSPHATE TO 6-PHOSPHOGLUCONOLACTONE USING COENZYME F420 (AN *-HYDROXY-5-DEAZAFLAVIN DERIVATIVE) AS THE ELECTRON ACCEPTOR."	/note="Rv0407, (MTCY22G10.03), len: 336 aa. Probable fgd1, F420-dependent glucose-6-phosphate dehydrogenase (EC 1.-.-.-), equivalent to others from Mycobacteria e.g. AAD38165.1|AF152394_3 from Mycobacterium avium (336 aa), FASTA scores: opt: 2082, E(): 0, (89.9% identity in 336 aa overlap); AL023514|MLCB 4_7 from Mycobacterium leprae (336 aa), FASTA scores: opt: 2069, E(): 0, (89.0% identity in 3…	probable coenzyme F420-dependent enzyme				0.03		0.92
Rv0408	2.27	-2.215	0	pta	NP_214922.1	7	intermediary metabolism and respiration	http://www.genome.ad.jp/dbget-bin/www_bget?mtu:Rv0408	http://www.sanger.ac.uk/Projects/M_tuberculosis/Gene_list/CDS/Rv0408.shtml	INVOLVED AT THE LAST STEP (OF TWO) IN THE CONVERSION OF ACETATE TO ACETYL-CoA [CATALYTIC ACTIVITY: Acetyl-CoA + phosphate = CoA + acetyl phosphate]."	/note="Rv0408, (MTCY22G10.04), len: 690 aa. Probable pta, phosphate acetyltransferase (EC 2.3.1.8), highly similar to others e.g. PTA_ECOLI|P39184|11279789|JX0357|B2297 phosphate acetyltransferase from Escherichia coli strain K12 (713 aa), FASTA scores: opt: 1303, E(): 0, (38.0% identity in 718 aa overlap); etc. BELONGS TO THE PHOSPHATE ACETYLTRANSFERASE AND BUTYRYLTRANSFERASE FAMILY."	phosphate acetyltransferase		1.46			0.81									-2.045	-0.17
Rv0409	3.185	-2.82	0	ackA	NP_214923.1	7	intermediary metabolism and respiration	http://www.genome.ad.jp/dbget-bin/www_bget?mtu:Rv0409	http://www.sanger.ac.uk/Projects/M_tuberculosis/Gene_list/CDS/Rv0409.shtml	INVOLVED AT THE FIRST STEP (OF TWO) IN THE CONVERSION OF ACETATE TO ACETYL-CoA [CATALYTIC ACTIVITY: ATP + acetate = ADP + acetyl phosphate]."	/note="Rv0409, (MTCY22G10.05), len: 385 aa. Probable ackA, acetate kinase (EC 2.7.2.1), highly similar to others e.g. ACKA_BACSU|P37877 acetate kinase from Bacillus subtilis (395 aa), FASTA scores: opt: 974, E(): 0, (43.5% identity in 393 aa overlap); etc. Contains PS01075 Acetate and butyrate kinases family signature 1, PS00758 ArgE / dapE / ACY1/ CPG2 / yscS family signature 1. BELONGS TO THE A…	acetate kinase					3.185									-0.85	-0.85		-1.12
Rv0410c	1.325	-2.43	2.805	pknG	NP_214924.1	9	regulatory protein	http://www.genome.ad.jp/dbget-bin/www_bget?mtu:Rv0410c	http://www.sanger.ac.uk/Projects/M_tuberculosis/Gene_list/CDS/Rv0410c.shtml	INVOLVED IN SIGNAL TRANSDUCTION (VIA PHOSPHORYLATION). THOUGHT TO REGULATE AMINO-ACID UPTAKE AND STATIONARY-PHASE METABOLISM. PHOSPHORYLATES THE PEPTIDE SUBSTRATE MYELIN BASIC PROTEIN (MBP) AT SERINE RESIDUES [CATALYTIC ACTIVITY: ATP + A PROTEIN = ADP + A PHOSPHOPROTEIN]."	/note="Rv0410c, (MTCY22G10.06c), len: 750 aa. pknG, serine/threonine-protein kinase (EC 2.7.1.-) (see citations below), equivalent to PKNG_MYCLE|P57993|13092623|CAC29812.1|AL583918 PROBABLE SERINE/THREONINE-PROTEIN KINASE from Mycobacterium leprae (767 aa). Also similar to others e.g. AB76890.1|AL159139 putative serine/threonine protein kinase from Streptomyces coelicolor (774 aa); etc. Contains …	serine-threonine protein kinase					1.325				2.805						-2.43
Rv0411c	6.28	-2.035	3.225	glnH	NP_214925.1	3	cell wall and cell processes	http://www.genome.ad.jp/dbget-bin/www_bget?mtu:Rv0411c	http://www.sanger.ac.uk/Projects/M_tuberculosis/Gene_list/CDS/Rv0411c.shtml	INVOLVED IN ACTIVE TRANSPORT OF GLUTAMINE ACROSS THE MEMBRANE (IMPORT). INTERACTS WITH THE GLUTAMINE-TRANSPORT SYSTEM."	/note="Rv0411c, (MTCY22G10.07c), len: 328 aa. Probable glnH, glutamine-binding protein, membrane-bound lipoprotein (see citation below), equivalent to AL035159|MLCB1450_15|T44736|4154051|CAA22704.1 glutamine-binding protein homolog from Mycobacterium leprae (325 aa), FASTA scores: opt: 1747, E(): 0, (79.3% identity in 328 aa overlap). Also similar to others e.g. GLNH_BACST|P27676 glutamine-bindin…	putative glutamine binding protein		0.645		2.57	3.065				3.225				-0.525		-0.86		-0.65
Rv0412c	3.15	-4.405	2.625		NP_214926.1	3	cell wall and cell processes	http://www.genome.ad.jp/dbget-bin/www_bget?mtu:Rv0412c	http://www.sanger.ac.uk/Projects/M_tuberculosis/Gene_list/CDS/Rv0412c.shtml	UNKNOWN"	/note="Rv0412c, (MTCY22G10.08c), len: 439 aa. Possible conserved membrane protein, equivalent to AL035159|MLCB1450_16|T44737 probable membrane protein from Mycobacterium leprae (403 aa), FASTA scores: opt: 2027, E(): 0, (80.4% identity in 403 aa overlap). Also some similarity with CAB71201.1|AL138538 putative secreted protein from Streptomyces coelicolor (429 aa)."	unknown probable membrane protein		0.57		1.875		0.705			2.625				-0.14				-4.265
Rv0413	4.04	-2.87	0	mutT3	NP_214927.1	2	information pathways	http://www.genome.ad.jp/dbget-bin/www_bget?mtu:Rv0413	http://www.sanger.ac.uk/Projects/M_tuberculosis/Gene_list/CDS/Rv0413.shtml	POSSIBLY INVOLVED IN THE GO SYSTEM RESPONSIBLE FOR REMOVING AN OXIDATIVELY DAMAGED FORM OF GUANINE (7,8-DIHYDRO-8-OXOGUANINE) FROM DNA AND THE NUCLEOTIDE POOL. 8-OXO-DGTP IS INSERTED OPPOSITE DA AND DC RESIDUES OF TEMPLATE DNA WITH ALMOST EQUAL EFFICIENCY THUS LEADING TO A.T TO G.C TRANSVERSIONS. MUTT SPECIFICALLY DEGRADES 8-OXO-DGTP TO THE MONOPHOSPHATE [CATALYTIC ACTIVITY: 8-OXO-DGTP + H2O = 8-…	/note="Rv0413, (MTCY22G10.10), len: 217 aa. Possible mutT3, mutator protein (EC 3.6.1.-) (see citation below), showing some similarity with e.g. MUTT_PROVU|P32090 mutator mutt protein from Proteus vulgaris (112 aa), FASTA scores: opt: 151, E(): 0.0008, (40.7% identity in 59 aa overlap). SEEMS TO BELONG TO THE NUDIX HYDROLASE FAMILY."	MutT homologue				0.515	3.525													-2.87
Rv0414c	4.92	-0.185	4.685	thiE	NP_214928.1	7	intermediary metabolism and respiration	http://www.genome.ad.jp/dbget-bin/www_bget?mtu:Rv0414c	http://www.sanger.ac.uk/Projects/M_tuberculosis/Gene_list/CDS/Rv0414c.shtml	INVOLVED IN THIAMINE BIOSYNTHESIS. CONDENSES 4-METHYL-5-(BETA-HYDROXYETHYL)-THIAZOLE MONOPHOSPHATE (THZ-P) AND 4-AMINO-5-HYDROXYMETHYL PYRIMIDINE PYROPHOSPHATE (HMP-PP) TO FORM THIAMINE MONOPHOSPHATE (TMP) [CATALYTIC ACTIVITY: 2-methyl-4-amino-5-hydroxymethylpyrimidine diphosphate + 4-4-methyl-5-(2-phosphonooxyethyl)-thiazole = diphosphate + thiamine monophosphate]."	/note="Rv0414c, (MTCY22G10.11c), len: 222 aa. Probable thiE, thiamin phosphate pyrophosphorylase (EC 2.5.1.3), equivalent to Q9ZBL5|AL035159|MLCB1450_17 PROBABLE THIAMINE-PHOSPHATE PYROPHOSPHORYLASE from Mycobacterium leprae (235 aa), FASTA scores: opt: 1095, E(): 0, (78.0% identity in 223 aa overlap). Also similar to others e.g. T34974|5689976|CAB52013.1|AL109663 probable thiamin phosphate pyrop…	thiamine synthesis, thiazole moiety				2.78	1.775		0.365				4.685			-0.185
Rv0415	3.285	-3.855	4.63	thiO	NP_214929.1	7	intermediary metabolism and respiration	http://www.genome.ad.jp/dbget-bin/www_bget?mtu:Rv0415	http://www.sanger.ac.uk/Projects/M_tuberculosis/Gene_list/CDS/Rv0415.shtml	POSSIBLY INVOLVED IN THIAMINE BIOSYNTHESIS."	/note="Rv0415, (MTCY22G10.12), len: 340 aa. Possible thiO, thiamine biosynthesis oxidoreductase (EC 1.-.-.-), equivalent to T44739|4154054|CAA22708.1|AL035159|MLCB1450.24 hypothetical protein from Mycobacterium leprae (340 aa), FASTA scores: opt: 1867, E(): 0, (82.0% identity in 338 aa overlap). Shows some similarity to other thiO proteins e.g. THIO_RHIET|O34292 Putative thiamine biosynthesis oxi…	conserved hypothetical protein		0.875		2.41					4.63								-3.855
Rv0416	4.56	-2.19	4.695	thiS	NP_214930.1	7	intermediary metabolism and respiration	http://www.genome.ad.jp/dbget-bin/www_bget?mtu:Rv0416	http://www.sanger.ac.uk/Projects/M_tuberculosis/Gene_list/CDS/Rv0416.shtml	POSSIBLY INVOLVED IN THIAMINE BIOSYNTHESIS."	/note="Rv0416, (MTCY22G10.13), len: 68 aa. Possible thiS protein, equivalent to T44740|4154055|CAA22709.1|AL035159|MLCB1450.25 hypothetical protein from Mycobacterium leprae (74 aa), FASTA scores: opt: 303, E(): 2e-18, (71.6% identity in 74 aa overlap). Shows weak similarity with O32583|THIS_ECOLI|THIG1|B3991.1 THIS PROTEIN from Escherichia coli strain K12 (66 aa), FASTA scores: opt: 103, E(): 0.…	conserved hypothetical protein				1.435	3.125				4.695								-2.19
Rv0417	0.965	-1.835	4.285	thiG	NP_214931.1	7	intermediary metabolism and respiration	http://www.genome.ad.jp/dbget-bin/www_bget?mtu:Rv0417	http://www.sanger.ac.uk/Projects/M_tuberculosis/Gene_list/CDS/Rv0417.shtml	INVOLVED IN THIAMINE BIOSYNTHESIS. Required for the synthesis of the thiazole moiety of thiamine."	/note="Rv0417, (MTCY22G10.14), len: 252 aa. Probable thiG, thiamin biosynthesis protein, equivalent to AL035159|MLCB1450_20|T44741|THIG probable thiamin biosynthesis protein from Mycobacterium leprae (261 aa), FASTA scores: opt: 1380, E(): 0, (86.8% identity in 250 aa overlap). Also highly similar to others e.g. SCOEDB|SC6E10.03|T35490|THIG probable thiazole biosynthesis protein from Streptomyces…	thiamine synthesis, thiazole moiety				0.965					4.285								-1.835
Rv0418	0	-5.705	0	lpqL	NP_214932.1	3	cell wall and cell processes	http://www.genome.ad.jp/dbget-bin/www_bget?mtu:Rv0418	http://www.sanger.ac.uk/Projects/M_tuberculosis/Gene_list/CDS/Rv0418.shtml	UNKNOWN; HYDROLYZES PEPTIDES AND/OR PROTEINS."	/note="Rv0418, (MTCCY22G10.15), len: 500 aa. Probable lpqL, lipoprotein aminopeptidase (EC 3.4.11.-), similar to others e.g. B83278|9949035|AAG06327.1|AE004720_3|AE004720|PA2939 probable aminopeptidase from Pseudomonas aeruginosa (536 aa); P80561|APX_STRGR|SGAP|S66427 aminopeptidase (EC 3.4.11.-) from Streptomyces griseus (284 aa) (homology only with C-terminus of Rv0418); P37302|APE3_YEAST|10770…	probable aminopeptidase Y														-1.58			-4.125
Rv0419	1.94	-4.85	0	lpqM	NP_214933.1	3	cell wall and cell processes	http://www.genome.ad.jp/dbget-bin/www_bget?mtu:Rv0419	http://www.sanger.ac.uk/Projects/M_tuberculosis/Gene_list/CDS/Rv0419.shtml	UNKNOWN; POSSIBLY HYDROLYZES PEPTIDES AND/OR PROTEINS."	/note="Rv0419, (MTCY22G10.16), len: 498 aa. Possible lpqM, lipoprotein peptidase (EC 3.4.-.-); has potential N-terminal signal peptide and contains PS00013 Prokaryotic membrane lipoprotein lipid attachment site, PS00142 Neutral zinc metallopeptidases, zinc-binding region signature."	possible zinc metallopeptidase						1.94									-1.45		-3.4
Rv0420c	2.52	-2.175	0		NP_214934.1	3	cell wall and cell processes	http://www.genome.ad.jp/dbget-bin/www_bget?mtu:Rv0420c	http://www.sanger.ac.uk/Projects/M_tuberculosis/Gene_list/CDS/Rv0420c.shtml	UNKNOWN"	/note="Rv0420c, (MTCY22G10.17c), len: 136 aa. Possible transmembrane protein; has potential transmembrane domains aa 53-99 and aa 100-122."	hypothetical protein				2.52													-2.175
Rv0421c	2.27	-2.945	0		NP_214935.1	10	conserved hypothetical protein	http://www.genome.ad.jp/dbget-bin/www_bget?mtu:Rv0421c	http://www.sanger.ac.uk/Projects/M_tuberculosis/Gene_list/CDS/Rv0421c.shtml	UNKNOWN"	/note="Rv0421c, (MTCY22G10.18c), len: 209 aa. Conserved hypothetical protein, showing similarity with NP_103507.1|14022684|BAB49293.1|AP002998 hypothetical protein from Mesorhizobium loti (214 aa)."	hypothetical protein					2.27									-0.43	-2.28			-0.235
Rv0422c	0.08	-0.295	3.5	thiD	NP_214936.1	7	intermediary metabolism and respiration	http://www.genome.ad.jp/dbget-bin/www_bget?mtu:Rv0422c	http://www.sanger.ac.uk/Projects/M_tuberculosis/Gene_list/CDS/Rv0422c.shtml	INVOLVED IN THIAMINE BIOSYNTHESIS. CATALYZES THE PHOSPHORYLATION OF HMP-P TO HMP-PP [CATALYTIC ACTIVITY: ATP + 4-amino-2-methyl-5-phosphomethylpyrimidine = ADP + 4-amino-2-methyl-5-diphosphomethylpyrimidine]."	/note="Rv0422c, (MTCY22G10.19c), len: 265 aa. Probable thiD, phosphomethylpyrimidine kinase (EC 2.7.4.7), equivalent to AL035159|MLCB1450_21 PHOSPHOMETHYLPYRIMIDINE KINASE from Mycobacterium leprae (279 aa), FASTA scores: opt: 1386, E(): 0, (77.8% identity in 266 aa overlap). Also highly similar to others e.g. HIU32725_3|P44697|THID_HAEIN PHOSPHOMETHYLPYRIMIDINE KINASE from Haemophilus influenzae…	phosphomethylpyrimidine kinase					0.08				3.5						-0.295
Rv0423c	1.485	-5.695	4.66	thiC	NP_214937.1	7	intermediary metabolism and respiration	http://www.genome.ad.jp/dbget-bin/www_bget?mtu:Rv0423c	http://www.sanger.ac.uk/Projects/M_tuberculosis/Gene_list/CDS/Rv0423c.shtml	INVOLVED IN THIAMINE BIOSYNTHESIS. REQUIRED FOR THE SYNTHESIS OF THE HYDROMETHYLPYRIMIDINE (HMP) MOIETY OF THIAMINE (4-AMINO-2-METHYL-5-HYDROXYMETHYLPYRIMIDINE)."	/note="Rv0423c, (MTCY22G10.20c), len: 547 aa. Probable thiC, thiamin biosynthesis protein, equivalent to Q9ZBL0|THIC_MYCLE|11279601|T44743|AL035159|MLCB1450_22 THIAMINE BIOSYNTHESIS PROTEIN from Mycobacterium leprae (547 aa), FASTA scores: opt: 3283, E(): 0, (90.1% identity in 547 aa overlap). Also highly similar to others e.g. P45740|THIC_BACSU THIAMIN BIOSYNTHESIS PROTEIN from Bacillus subtilis…	thiamine synthesis, pyrimidine moiety		1.485							4.66						-4.215		-1.48
Rv0424c	0	-8.775	0		NP_214938.1	16	conserved hypothetical protein with an orthologue in M. bovis	http://www.genome.ad.jp/dbget-bin/www_bget?mtu:Rv0424c	http://www.sanger.ac.uk/Projects/M_tuberculosis/Gene_list/CDS/Rv0424c.shtml	UNKNOWN"	/note="Rv0424c, (MTCY22G10.21c), len: 91 aa. Hypothetical unknown protein."	hypothetical protein														-3.045	-0.465		-4.77	-0.495
Rv0425c	0.895	-3.83	2.55	ctpH	NP_214939.1	3	cell wall and cell processes	http://www.genome.ad.jp/dbget-bin/www_bget?mtu:Rv0425c	http://www.sanger.ac.uk/Projects/M_tuberculosis/Gene_list/CDS/Rv0425c.shtml	METAL CATION-TRANSPORTING ATPASE; POSSIBLY CATALYZES THE TRANSPORT OF UNDETERMINATED METAL CATION WITH HYDROLYSE OF ATP [CATALYTIC ACTIVITY: ATP + H(2)O + UNDETERMINATED METAL CATION(IN) = ADP + PHOSPHATE + UNDETERMINATED METAL CATION(OUT)]."	/note="Rv0425c, (MTCY22G10.22c), len: 1539 aa. Possible ctpH, metal cation-transporting P-type ATPase (transmembrane protein) (EC 3.6.1.-), showing some similarity with CAA17934.1|AL022118|13093871|CAC32203.1|AL583926 putative cation-transporting ATPase from Mycobacterium leprae (1609 aa). Also similar to others ATPases e.g. AE000873_1 CATION-TRANSPORTING P-ATPASE from Methanobacterium thermoauto…	C-terminal region putative cation-transporting		0.895							2.55				-1.83				-2
Rv0426c	8.96	-4.015	4.89		NP_214940.1	3	cell wall and cell processes	http://www.genome.ad.jp/dbget-bin/www_bget?mtu:Rv0426c	http://www.sanger.ac.uk/Projects/M_tuberculosis/Gene_list/CDS/Rv0426c.shtml	UNKNOWN"	/note="Rv0426c, (MTCY22G10.23c), len: 147 aa. Possible transmembrane protein; has potential transmembrane domains aa 19-41, and aa 61-83."	hypothetical protein	2.475	3.23		1.885			1.37			4.89					-0.565		-3.45
Rv0427c	0	-2.925	4.765	xthA	NP_214941.1	2	information pathways	http://www.genome.ad.jp/dbget-bin/www_bget?mtu:Rv0427c	http://www.sanger.ac.uk/Projects/M_tuberculosis/Gene_list/CDS/Rv0427c.shtml	INVOLVED IN BASE EXCISION REPAIR. APURINIC-APYRIMIDINIC ENDONUCLEASE. SUPPOSED TO REMOVE THE DAMAGED DNA AT CYTOSINES AND GUANINES BY CLEAVING AT THE 3' SIDE OF THE AP SITE BY A BETA-ELIMINATION REACTION. POSSIBLY EXHIBITES 3'-5'-EXONUCLEASE, 3'-PHOSPHOMONOESTERASE, 3'-REPAIR DIESTERASE AND RIBONUCLEASE H ACTIVITIES [CATALYTIC ACTIVITY: Degradation of double-stranded DNA. It acts progressively in…	/note="Rv0427c, (MTCY22G10.24c), len: 291 aa. Probable xthA (alternate gene name: xth), exodeoxyribonuclease III protein (EC 3.1.11.2) (see citation below), similar to others e.g. EX3_ECOLI|P09030 exodeoxyribonuclease III from Escherichia Coli strain K12 (268 aa), FASTA scores: opt: 360, E(): 1.2e-17, (29.3% identity in 270 aa overlap); etc. BELONGS TO THE AP/EXOA FAMILY OF DNA REPAIR ENZYMES.; x…	exodeoxyribonuclease III											4.765						-2.925
Rv0428c	4.11	-5.43	0		NP_214942.1	16	conserved hypothetical protein with an orthologue in M. bovis	http://www.genome.ad.jp/dbget-bin/www_bget?mtu:Rv0428c	http://www.sanger.ac.uk/Projects/M_tuberculosis/Gene_list/CDS/Rv0428c.shtml	UNKNOWN"	/note="Rv0428c, (MTCY22G10.25c), len: 302 aa. Hypothetical unknown protein."	hypothetical protein						2.71	1.4							-2.825	-1.665		-0.94
Rv0429c	0	-6.43	2	def	NP_214943.1	2	information pathways	http://www.genome.ad.jp/dbget-bin/www_bget?mtu:Rv0429c	http://www.sanger.ac.uk/Projects/M_tuberculosis/Gene_list/CDS/Rv0429c.shtml	REMOVES THE FORMYL GROUP FROM THE N-TERMINAL MET OF NEWLY SYNTHESIZED PROTEINS [CATALYTIC ACTIVITY: N-formyl-L-methionine + H2O = formate + L-methionine]."	/note="Rv0429c, (MTCY22G10.26c), len: 197 aa. Probable def, polypeptide deformylase (EC 3.5.1.31), equivalent to CAC30884.1|AL583923 polypeptide deformylase from Mycobacterium leprae (197 aa). Also similar to others e.g. DEF_ECOLI|P27251|95874|S23107 polypeptide deformylase from Escherichia coli (169 aa), FASTA scores: opt: 179, E(): 1.8e-05, (34.6% identity in 162 aa overlap); etc. BELONGS TO TH…	polypeptide deformylase									2					-0.3	-1.085		-4.11	-0.935
Rv0430	0	-9.73	2.77		NP_214944.1	10	conserved hypothetical protein	http://www.genome.ad.jp/dbget-bin/www_bget?mtu:Rv0430	http://www.sanger.ac.uk/Projects/M_tuberculosis/Gene_list/CDS/Rv0430.shtml	UNKNOWN"	/note="Rv0430, (MTCY22G10.27), len: 102 aa. Conserved hypothetical protein, equivalent to AC30882.1|AL583923 conserved hypothetical protein from Mycobacterium leprae (102 aa). Also highly similar to CAB93047.1|SCD95A.20|AL357432 hypothetical protein from Streptomyces coelicolor (84 aa)."	hypothetical protein									2.77						-4.855		-4.875
Rv0431	0.6	-8.185	0		NP_214945.1	3	cell wall and cell processes	http://www.genome.ad.jp/dbget-bin/www_bget?mtu:Rv0431	http://www.sanger.ac.uk/Projects/M_tuberculosis/Gene_list/CDS/Rv0431.shtml	UNKNOWN"	/note="Rv0431, (MTCY22G10.28), len: 164 aa. Putative tuberculin related peptide; almost identical to D00815|MSGAT103_1 AT103 from Mycobacterium tuberculosis (172 aa), FASTA score: (99.4% identity in 163 aa overlap). Highly similar to to CAC30881.1|AL583923 tuberculin related peptide (AT103) from Mycobacterium leprae (167 aa). Some similarity to G550415|HRPC (282 aa), FASTA scores: opt: 120, E(): …	tuberculin related peptide (AT103)						0.6								-0.15	-4.695		-2.935	-0.405
Rv0432	0	-14.03	0	sodC	NP_214946.1	0	virulence, detoxification, adaptation	http://www.genome.ad.jp/dbget-bin/www_bget?mtu:Rv0432	http://www.sanger.ac.uk/Projects/M_tuberculosis/Gene_list/CDS/Rv0432.shtml	DESTROYS RADICALS WHICH ARE NORMALLY PRODUCED WITHIN THE CELLS AND ARE TOXIC TO BIOLOGICAL SYSTEMS [CATALYTIC ACTIVITY: 2 superoxide + 2 H+ = O2 + H2O2]."	/note="Rv0432, (MTCY22G10.29), len: 240 aa. Probable sodC, periplasmic superoxide dismutase [Cu-Zn] (EC 1.15.1.1), equivalent to CAC30880.1|AL583923 superoxide dismutase precursor (Cu-Zn) from Mycobacterium leprae (240 aa); and AAK20038.1|AF326234_1 copper zinc superoxide dismutase from Mycobacterium avium subsp. paratuberculosis (226 aa). Also similar to others e.g. SODC_PHOLE|P00446 superoxide …	superoxide dismutase precursor (Cu-Zn)													-2.175	-2.215	-3.17		-3.64	-2.83
Rv0433	0	-11.92	0		NP_214947.1	10	conserved hypothetical protein	http://www.genome.ad.jp/dbget-bin/www_bget?mtu:Rv0433	http://www.sanger.ac.uk/Projects/M_tuberculosis/Gene_list/CDS/Rv0433.shtml	UNKNOWN"	/note="Rv0433, (MTCY22G10.30), len: 376 aa. Conserved hypothetical protein, similar to other hypothetical proteins e.g. P77213|YBDK_ECOLI hypothetical 41.7 KD protein from Escherichia coli strain K12 (372 aa), FASTA scores: opt: 555, E(): 2e-30, (28.2% identity in 365 aa overlap)."	conserved hypothetical protein													-2.285	-1.135	-4.315		-4.185
Rv0434	0	-4.945	0		NP_214948.1	10	conserved hypothetical protein	http://www.genome.ad.jp/dbget-bin/www_bget?mtu:Rv0434	http://www.sanger.ac.uk/Projects/M_tuberculosis/Gene_list/CDS/Rv0434.shtml	UNKNOWN"	/note="Rv0434, (MTCY22G10.31), len: 217 aa. Conserved hypothetical protein, similar to AE002052_2 from Deinococcus radiodurans (213 aa), FASTA scores: opt: 258, E(): 4e-10, (31.9% identity in 213 aa overlap); SYCSLRB_122|Q55701 hypothetical 24.5 kDa protein from Synechocystis (214 aa), FASTA scores: opt: 156, E(): 0.00041, (28.4% identity in 204 aa overlap); MXABSGA_1|LON2_MYXXA|P36774 ATP-depend…	conserved hypothetical protein														-1.435	-1.005		-0.415	-2.09
Rv0435c	6.625	-3.78	0		NP_214949.1	3	cell wall and cell processes	http://www.genome.ad.jp/dbget-bin/www_bget?mtu:Rv0435c	http://www.sanger.ac.uk/Projects/M_tuberculosis/Gene_list/CDS/Rv0435c.shtml	ATPASE; POSSIBLY CATALYZES THE TRANSPORT OF UNDETERMINATED SUBSTRATE WITH HYDROLYSE OF ATP [CATALYTIC ACTIVITY: ATP + H(2)O + UNDETERMINATED SUBSTRATE(IN) = ADP + PHOSPHATE + UNDETERMINATED SUBSTRATE(OUT)]."	/note="Rv0435c, (MTCY22G10.32c), len: 728 aa. Putative conserved ATPase (EC 3.6.1.-), similar to others e.g. SAV_SULAC|Q07590 sav protein involved in cell division from sulfolobus acidocaldarius (780 aa), FASTA scores: opt: 897, E(): 0, (34.5% identity in 693 aa overlap); NP_148637.1|7435761|B72479 transitional endoplasmic reticulum ATPase from Aeropyrum pernix (699 aa); etc. Also similar to Rv36…	ATPase of AAA-family		4			2.625									-1.31	-0.655		-1.815
Rv0436c	2.63	-0.57	0	pssA	NP_214950.1	1	lipid metabolism	http://www.genome.ad.jp/dbget-bin/www_bget?mtu:Rv0436c	http://www.sanger.ac.uk/Projects/M_tuberculosis/Gene_list/CDS/Rv0436c.shtml	INVOLVED IN PHOSPHOLIPID BIOSYNTHESIS. GENERATES PHOSPHATIDYLSERINE [CATALYTIC ACTIVITY: CDP-diacylglycerol + L-serine = CMP + O-Sn-phosphatidyl-L-serine]."	/note="Rv0436c, (MTCY22G10.33c), len: 286 aa. Probable pssA, PS synthase (CDP-diacylglycerol--serine O-phosphatidyltransferase) (EC 2.7.8.8) (see citation below), integral membrane protein, equivalent to AL035159|MLCB1450_9|T44730 from Mycobacterium leprae (300 aa), FASTA scores: opt: 1506, E(): 0, (77.9% identity in 285 aa overlap). Also highly similar to others e.g. NP_108059.1|14027250|BAB5420…	CDP-diacylglycerol-serine o-phosphatidyltransferase				0.305		2.325								-0.57
Rv0437c	0.33	-3.3	0	psd	NP_214951.1	1	lipid metabolism	http://www.genome.ad.jp/dbget-bin/www_bget?mtu:Rv0437c	http://www.sanger.ac.uk/Projects/M_tuberculosis/Gene_list/CDS/Rv0437c.shtml	UNKNOWN, BUT INVOLVED IN LIPID METABOLISM [CATALYTIC ACTIVITY: PHOSPHATIDYL-L-SERINE = PHOSPHATIDYLETHANOLAMINE + CO(2)]."	/note="Rv0437c, (MTV037.01c), len: 231 aa (start uncertain). Possible psd, phosphatidylserine decarboxylase (EC 4.1.1.65), equivalent to CAC29819.1|AL583918 conserved hypothetical protein from Mycobacterium leprae (243 aa); and highly similar to MLCB1450.11|T44729|4154044|CAA22695.1|AL035159 hypothetical protein from Mycobacterium leprae (202 aa), FASTA score: (74.6% identity in 197 aa overlap). …	putative phosphatidylserine decarboxylase				0.33										-0.345	-0.535		-2.42
Rv0438c	1.345	0	0	moeA2	YP_177725.1	7	intermediary metabolism and respiration	http://www.genome.ad.jp/dbget-bin/www_bget?mtu:Rv0438c	http://www.sanger.ac.uk/Projects/M_tuberculosis/Gene_list/CDS/Rv0438c.shtml	INVOLVED IN MOLYBDENUM COFACTOR BIOSYNTHESIS: INVOLVED IN THE BIOSYNTHESIS OF A DEMOLYBDO-COFACTOR (MOLYBDOPTERIN), NECESSARY FOR MOLYBDO-ENZYMES (BY SIMILARITY)."	/note="Rv0438c, (MTV037.02c), len: 405 aa. Probable moeA2, molybdenum cofactor biosynthesis protein, highly similar to many e.g. Y10817|ANY10817_2 from A. nicotinovorans (429 aa), FASTA scores: opt: 786, E(): 0, (39.2% identity in 398 aa overlap); etc. Also similar to MOEA1|Rv0994|MTCI237.08|O05577 PROBABLE MOLYBDOPTERIN BIOSYNTHESIS PROTEIN from Mycobacterium tuberculosis (426 aa), FASTA scores:…	molybdenum cofactor biosynthesis, protein A					1.345
Rv0439c	1.81	-5.66	0		NP_214953.1	7	intermediary metabolism and respiration	http://www.genome.ad.jp/dbget-bin/www_bget?mtu:Rv0439c	http://www.sanger.ac.uk/Projects/M_tuberculosis/Gene_list/CDS/Rv0439c.shtml	UNKNOWN; POSSIBLY INVOLVED IN CELLULAR METABOLISM."	/note="Rv0439c, (MTV037.03c), len: 311 aa. Probable dehydrogenase/reductase (EC 1.-.-.-), equivalent to AL035159|MLCB1450_6|T44727 probable oxidoreductase from Mycobacterium leprae (304 aa), FASTA scores: opt: 1360, E(): 0, (69.2% identity in 302 aa overlap). Also highly similar to various oxidoreductases, generally dehydrogenases/reductases e.g. PA5031|C83017|9951320|AAG08416.1|AE004916_5|AE0049…	Probable oxidoreductase				1.81										-1.91	-2.385		-1.365
Rv0440	8.565	-9.995	3.655	groEL2	NP_214954.1	0	virulence, detoxification, adaptation	http://www.genome.ad.jp/dbget-bin/www_bget?mtu:Rv0440	http://www.sanger.ac.uk/Projects/M_tuberculosis/Gene_list/CDS/Rv0440.shtml	PREVENTS MISFOLDING AND PROMOTES THE REFOLDING AND PROPER ASSEMBLY OF UNFOLDED POLYPEPTIDES GENERATED UNDER STRESS CONDITIONS."	/note="Rv0440, (MTV037.04), len: 539 aa. groEL2 (alternate gene names: groL2, groEL-2, hsp65, hsp60), 60 kDa chaperonin 2 (see Shinnick 1987). PURIFIED 65 kDa ANTIGEN CAN ELICIT A STRONG DELAYED-TYPE HYPERSENSITIVITY REACTION IN EXPERIMENTAL ANIMALS INFECTED WITH M. TUBERCULOSIS. THIS PROTEIN IS ONE OF THE MAJOR IMMUNOREACTIVE PROTEINS OF THE MYCOBACTERIA. THIS ANTIGEN CONTAINS EPITOPES THAT ARE …	60 kD chaperonin 2		2.525			3.915	2.125			3.655					-4	-4.13		-1.865
Rv0441c	8.32	-0.19	0		NP_214955.1	16	conserved hypothetical protein with an orthologue in M. bovis	http://www.genome.ad.jp/dbget-bin/www_bget?mtu:Rv0441c	http://www.sanger.ac.uk/Projects/M_tuberculosis/Gene_list/CDS/Rv0441c.shtml	UNKNOWN"	/note="Rv0441c, (MTV037.05c), len: 142 aa. Hypothetical unknown protein. TBparse score is 0.897."	65 kDa antigen	2.265	2.63		1.995		1.43											-0.19
Rv0442c	4.645	-0.44	0	PPE10	YP_177726.1	6	PE/PPE	http://www.genome.ad.jp/dbget-bin/www_bget?mtu:Rv0442c	http://www.sanger.ac.uk/Projects/M_tuberculosis/Gene_list/CDS/Rv0442c.shtml	UNKNOWN"	/note="Rv0442c, (MTV037.06c), len: 487 aa. Member of the Mycobacterium tuberculosis PPE family, nearly identical to hypothetical protein from Mycobacterium tuberculosis (strain Erdman) and to AN5S46909_1 protein fragment from Mycobacterium bovis (302 aa); P42611|YHS6_MYCTU HYPOTHETICAL 50.6 kDa PROTEIN (517 aa), FASTA scores: opt: 3144, E(): 0, (98.4 identity in 492 aa overlap); and S46909|S46909…	PPE-family protein				0.69	3.115	0.84												-0.44
Rv0443	0.905	-5.88	0		NP_214957.1	10	conserved hypothetical protein	http://www.genome.ad.jp/dbget-bin/www_bget?mtu:Rv0443	http://www.sanger.ac.uk/Projects/M_tuberculosis/Gene_list/CDS/Rv0443.shtml	UNKNOWN"	/note="Rv0443, (MTV037.07), len: 171 aa. Conserved hypothetical protein, highly similar to AL049863|SC5H1_23|T35339 hypothetical protein from Streptomyces coelicolor (171 aa), FASTA scores: opt: 561, E(): 2.3e-32, (49.7% identity in 165 aa overlap); and CAC42482.1|AJ318385 hypothetical protein from Amycolatopsis mediterranei (163 aa). TBparse score is 0.915."	hypothetical protein				0.905									-1.81		-2.11		-1.96
Rv0444c	2.125	-6.58	0		NP_214958.1	10	conserved hypothetical protein	http://www.genome.ad.jp/dbget-bin/www_bget?mtu:Rv0444c	http://www.sanger.ac.uk/Projects/M_tuberculosis/Gene_list/CDS/Rv0444c.shtml	UNKNOWN"	/note="Rv0444c, (MTV037.08c), len: 232 aa. Conserved hypothetical protein; C-terminus similar to P12752|Y24K_STRGR HYPOTHETICAL 24.7 kDa PROTEIN from Streptomyces griseus (238 aa), FASTA scores: opt: 207, E(): 2.2e-05, (32.9% identity in 158 aa overlap). TBparse score is 0.914."	conserved hypothetical protein		2.125												-2.9	-1.23		-2.45
Rv0445c	2.335	-12.13	0	sigK	NP_214959.1	2	information pathways	http://www.genome.ad.jp/dbget-bin/www_bget?mtu:Rv0445c	http://www.sanger.ac.uk/Projects/M_tuberculosis/Gene_list/CDS/Rv0445c.shtml	INVOLVED IN TRANSCRIPTION MECHANISM. THE SIGMA FACTOR IS AN INITIATION FACTOR THAT PROMOTES ATTACHMENT OF THE RNA POLYMERASE TO SPECIFIC INITIATION SITES AND THEN IS RELEASED."	/note="Rv0445c, (MTV037.09c), len: 187 aa. Probable sigK, alternative RNA polymerase sigma factor (see citations below), highly similar to others e.g. 5531433|CAB50938.1|AL096849|T36745 probable RNA polymerase sigma factor from Streptomyces coelicolor (185 aa); NP_105607.1|14024791|BAB51393.1|AP003005 RNA polymerase sigma factor from Mesorhizobium loti (179 aa); 1654108|AAB17906.1|U11283|A58883 p…	ECF-type sigma factor		2.335												-1.44	-3.64		-4.37	-2.68
Rv0446c	3.395	0	0		NP_214960.1	3	cell wall and cell processes	http://www.genome.ad.jp/dbget-bin/www_bget?mtu:Rv0446c	http://www.sanger.ac.uk/Projects/M_tuberculosis/Gene_list/CDS/Rv0446c.shtml	UNKNOWN"	/note="Rv0446c, (MTV037.10c), len: 256 aa. Possible conserved transmembrane protein, similar at N-terminus to U1740AF|U15183|MLU15183_40 from Mycobacterium leprae (117 aa), FASTA scores: opt: 175, E(): 2.5e-05, (62.5% identity in 40 aa overlap); and at C-terminus to AL021529|SC10A5_3 from Streptomyces coelicolor (226 aa), FASTA scores: opt: 207, E(): 9.8e-07, (34.2% identity in 114 aa overlap). A…	conserved hypothetical protein					3.395
Rv0447c	4.04	-5.3	0	ufaA1	NP_214961.1	1	lipid metabolism	http://www.genome.ad.jp/dbget-bin/www_bget?mtu:Rv0447c	http://www.sanger.ac.uk/Projects/M_tuberculosis/Gene_list/CDS/Rv0447c.shtml	TRANSFERS A METHYLENE GROUP FROM S-ADENOSYL-L-METHIONINE TO THE CIS DOUBLE BOND OF AN UNSATURATED FATTY ACID CHAIN RESULTING IN THE REPLACEMENT OF THE DOUBLE BOND WITH A METHYLENE BRIDGE [CATALYTIC ACTIVITY: S-adenosyl-L-methionine + phospholipid olefinic fatty acid = S-adenosyl-L-homocysteine + phospholipid cyclopropane fatty acid]."	/note="Rv0447c, (MTV037.11c), len: 427 aa (start uncertain). Probable ufaA1, cyclopropane-fatty-acyl-phospholipid synthase (EC 2.1.1.79), similar to others e.g. NP_102178.1|14021351|BAB47964.1|AP002994 cyclopropane-fatty-acyl-phospholipid synthase from Mesorhizobium loti (378 aa); B82240|9655593|AAF94281.1|AE004192 cyclopropane-fatty-acyl-phospholipid synthase from Vibrio cholerae (432 aa); P3001…	unknown fatty acid methyltransferase					4.04										-3.475			-1.825
Rv0448c	8.175	0	0		NP_214962.1	10	conserved hypothetical protein	http://www.genome.ad.jp/dbget-bin/www_bget?mtu:Rv0448c	http://www.sanger.ac.uk/Projects/M_tuberculosis/Gene_list/CDS/Rv0448c.shtml	UNKNOWN"	/note="Rv0448c, (MTV037.12c), len: 221 aa. Conserved hypothetical protein, similar to other hypothetical proteins e.g. Z74841|BOD5A2_1 from B. oleracea (283 aa), FASTA scores: opt: 257, E(): 1.4e-10, (32.0% identity in 197 aa overlap); etc. Some similarity to U15183|MLU15183_38 from Mycobacterium leprae (82 aa), FASTA scores: opt: 134, E(): 0.014, (71.0% identity in 31 aa overlap). TBparse score …	conserved hypothetical protein			2.95	1.83	3.395
Rv0449c	11.98	-1.71	0		NP_214963.1	10	conserved hypothetical protein	http://www.genome.ad.jp/dbget-bin/www_bget?mtu:Rv0449c	http://www.sanger.ac.uk/Projects/M_tuberculosis/Gene_list/CDS/Rv0449c.shtml	UNKNOWN"	/note="Rv0449c, (MTV037.13c), len: 439 aa. Conserved hypothetical protein, some similarity with several hypothetical proteins and various enzymes e.g. AAK24569.1|AE005927 amine oxidase, flavin-containing from Caulobacter crescentus (454 aa); BAB02771.1|AB023036 mycolic acid methyl transferase-like protein from Arabidopsis thaliana (842 aa); BAB01742.1|AP000374 protein which contains similarity to…	putative dehydrogenase		3.16		4.21	4.61													-1.71
Rv0450c	4.25	-6.965	3.57	mmpL4	NP_214964.1	3	cell wall and cell processes	http://www.genome.ad.jp/dbget-bin/www_bget?mtu:Rv0450c	http://www.sanger.ac.uk/Projects/M_tuberculosis/Gene_list/CDS/Rv0450c.shtml	UNKNOWN. THOUGHT TO BE INVOLVED IN FATTY ACID TRANSPORT."	/note="Rv0450c, (MTV037.14c), len: 967 aa. Probable mmpL4, conserved transmembrane transport protein (see citations below), member of RND superfamily, equivalent to U1740V|P54881|YV34_MYCLE HYPOTHETICAL 105.2 kDa PROTEIN from Mycobacterium leprae (959 aa), FASTA scores: opt: 5051, E(): 0, (78.4% identity in 962 aa overlap). Also highly similar to other proteins from Mycobacterium tuberculosis e.g…	conserved large membrane protein				1.86	2.39				3.57				-2.47	-3.095	-1.4
Rv0451c	3.215	-4.84	0	mmpS4	NP_214965.1	3	cell wall and cell processes	http://www.genome.ad.jp/dbget-bin/www_bget?mtu:Rv0451c	http://www.sanger.ac.uk/Projects/M_tuberculosis/Gene_list/CDS/Rv0451c.shtml	UNKNOWN"	/note="Rv0451c, (MTV037.15c), len: 140 aa. Probable mmpS4, conserved membrane protein (see citations below), equivalent to U1740W|P54880|YV33_MYCLE HYPOTHETICAL 16.9 kDa PROTEIN from Mycobacterium leprae (154 aa), FASTA scores: opt: 727, E(): 0, (75.9% identity in 137 aa overlap). Also similar to other Mycobacterial proteins e.g. Z84725|MTCY04D9.16c from Mycobacterium tuberculosis (142 aa), FASTA…	conserved small membrane protein			3.205	0.01									-2.43		-2.41
Rv0452	3.11	-2.965	0		NP_214966.1	9	regulatory protein	http://www.genome.ad.jp/dbget-bin/www_bget?mtu:Rv0452	http://www.sanger.ac.uk/Projects/M_tuberculosis/Gene_list/CDS/Rv0452.shtml	POSSIBLY INVOLVED IN TRANSCRIPTIONAL MECHANISM."	/note="Rv0452, (MTV037.16), len: 236 aa. Possible transcriptional regulator, similar to several putative TetR-family transcriptional regulators from Streptomyces coelicolor. Also similar in N-terminus to U1740Y|U15183|MLU15183_33 from Mycobacterium leprae (67 aa), FASTA score: (76.1% identity in 67 aa overlap). Contains probable helix-turn-helix motif at aa 44-65 (Score 1727, +5.07 SD). TBparse s…	putative transcriptional regulator				1.025	2.085									-2.965
Rv0453	5.725	0	0	PPE11	YP_177727.1	6	PE/PPE	http://www.genome.ad.jp/dbget-bin/www_bget?mtu:Rv0453	http://www.sanger.ac.uk/Projects/M_tuberculosis/Gene_list/CDS/Rv0453.shtml	UNKNOWN"	/note="Rv0453, (MTV037.17), len: 518 aa. Member of the Mycobacterium tuberculosis PPE family, similar to many e.g. AL0212|MTV012_32 from Mycobacterium tuberculosis (434 aa), FASTA scores: opt: 882, E(): 7e-31, (41.8% identity in 514 aa overlap). TBparse score is 0.922."	PPE-family protein					3.9		1.825
Rv0454	3.95	-0.61	0		NP_214968.1	10	conserved hypothetical protein	http://www.genome.ad.jp/dbget-bin/www_bget?mtu:Rv0454	http://www.sanger.ac.uk/Projects/M_tuberculosis/Gene_list/CDS/Rv0454.shtml	UNKNOWN"	/note="Rv0454, (MTV037.18), len: 116 aa (start uncertain). Conserved hypothetical protein, showing similarity with AAA63007.1|U15183 hypothetical protein from Mycobacterium leprae (115 aa), FASTA scores: opt: 151, E(): 0.0019, (31.5% identity in 89 aa overlap)."	conserved hypothetical protein		2.955		0.995													-0.61
Rv0455c	1.81	-8.3	0		NP_214969.1	10	conserved hypothetical protein	http://www.genome.ad.jp/dbget-bin/www_bget?mtu:Rv0455c	http://www.sanger.ac.uk/Projects/M_tuberculosis/Gene_list/CDS/Rv0455c.shtml	UNKNOWN"	/note="Rv0455c, (MTV037.19c), len: 148 aa. Conserved hypothetical protein, equivalent to CAC31896.1|AL583925 possible secreted protein from Mycobacterium leprae (153 aa). Has hydrophobic stretch at N-terminus. TBparse score is 0.947."	hypothetical protein	0.58	1.23													-4.205		-4.095
Rv0456A	0	0	0		YP_177621.1	10	conserved hypothetical protein	http://www.genome.ad.jp/dbget-bin/www_bget?mtu:Rv0456A	http://www.sanger.ac.uk/Projects/M_tuberculosis/Gene_list/CDS/Rv0456A.shtml	UNKNOWN"	/note="Rv0456A, len: 93 aa. Conserved hypothetical protein; N-terminus highly similar to N-terminal part of P71650|Rv2801c|MT2869|MTCY16B7.42 CONSERVED HYPOTHETICAL PROTEIN from Mycobacterium tuberculosis (118 aa), FASTA scores: opt: 303, E(): 1e-14, (60.44% identity in 91 aa overlap). Also some similarity in part with other hypothetical proteins e.g. Q9PHH8|XFA0027 Plasmid maintenance protein fr…	conserved hypothetical protein
Rv0456c	1.865	-3.465	0	echA2	NP_214970.1	1	lipid metabolism	http://www.genome.ad.jp/dbget-bin/www_bget?mtu:Rv0456c	http://www.sanger.ac.uk/Projects/M_tuberculosis/Gene_list/CDS/Rv0456c.shtml	COULD POSSIBLY OXIDIZES FATTY ACIDS USING SPECIFIC COMPONENTS [CATALYTIC ACTIVITY: (3S)-3-HYDROXYACYL-CoA = TRANS-2(OR 3)-ENOYL-CoA + H(2)O]."	/note="Rv0456c, (MTCI429A.02, MTV037.20c), len 304 aa. Probable echA2, enoyl-CoA hydratase (EC 4.2.1.17), similar to other enoyl-CoA hydratases e.g. Q13011 PEROXISOMAL ENOYL-CoA HYDRATASE-LIKE PROTEIN (328 aa), FASTA scores: opt: 209, E(): 5.3e-07, (31.7% identity in 142 aa overlap). Also similar to several other proteins from Mycobacterium tuberculosis e.g. MTCY09F9.29 FASTA score: (32.9% identi…	enoyl-CoA hydratase/isomerase superfamily				1.865										-3.465
Rv0457c	4.87	-0.615	0		NP_214971.1	7	intermediary metabolism and respiration	http://www.genome.ad.jp/dbget-bin/www_bget?mtu:Rv0457c	http://www.sanger.ac.uk/Projects/M_tuberculosis/Gene_list/CDS/Rv0457c.shtml	UNKNOWN; HYDROLYZES PEPTIDES AND/OR PROTEINS."	/note="Rv0457c, (MTCI429A.01, MTV038.01c), len: 673 aa. Probable peptidase (EC 3.4.-.-), similar to many e.g. NP_102851.1|14022026|BAB48637.1 probable endopeptidase from Mesorhizobium loti (687 aa); Y4NA_RHISN|P55577 probable peptidase (EC 3.4.21.-) (726 aa), FASTA scores: opt: 1126, E(): 0, (40.9% identity in 491 aa overlap). Also similar to Mycobacterium tuberculosis protein MTCY369.26 FASTA sc…	probable peptidase				1.245	1.55	0.745	1.33							-0.615
Rv0458	5.865	-2.3	0		NP_214972.1	7	intermediary metabolism and respiration	http://www.genome.ad.jp/dbget-bin/www_bget?mtu:Rv0458	http://www.sanger.ac.uk/Projects/M_tuberculosis/Gene_list/CDS/Rv0458.shtml	INTERCONVERSION ALDEHYDE AND ACID [CATALYTIC ACTIVITY: An aldehyde + NAD+ + H2O = an acid + NADH]."	/note="Rv0458, (MTV038.02), len: 507 aa. Probable aldehyde dehydrogenase (EC 1.2.1.3), highly similar to many, closest to P46369|THCA_RHOER EPTC-INDUCIBLE ALDEHYDE DEHYDROGENASE from Rhodococcus erythropolis (506 aa), FASTA scores: opt: 2767, E(): 0, (79.7% identity in 507 aa overlap); AAC13641.1|AF029733 chloroacetaldehyde dehydrogenase from Xanthobacter autotrophicus (505 aa), FASTA scores: opt…	aldehyde dehydrogenase	1.715	3.04					1.11										-2.3
Rv0459	5.26	-2.755	0		NP_214973.1	10	conserved hypothetical protein	http://www.genome.ad.jp/dbget-bin/www_bget?mtu:Rv0459	http://www.sanger.ac.uk/Projects/M_tuberculosis/Gene_list/CDS/Rv0459.shtml	UNKNOWN"	/note="Rv0459, (MTV038.03), len: 163 aa. Conserved hypothetical protein, highly similar to other hypothetical proteins. Note that highly similar to products of unidentified ORFs in Xanthobacter autotrophicus, AF029733_2 (139 aa), and Rhodococcus erythropolis, REREUTP BC_1 (186 aa). Like MTV038.03, these ORF's are linked to aldehyde dehydrogenase genes. FASTA scores: AF0297|AF029733_2 (139 aa), op…	conserved hypothetical protein	2.275	2.985															-2.755
Rv0460	0	-6.385	0		NP_214974.1	10	conserved hypothetical protein	http://www.genome.ad.jp/dbget-bin/www_bget?mtu:Rv0460	http://www.sanger.ac.uk/Projects/M_tuberculosis/Gene_list/CDS/Rv0460.shtml	UNKNOWN"	/note="Rv0460, (MTV038.04), len: 79 aa. Conserved hydrophobic protein, highly similar AAA63024.1|U15183 hypothetical protein from Mycobacterium leprae (56 aa), FASTA scores: opt: 197, E(): 3.7e-09, (63.8% identity in 47 aa overlap). TBparse score is 0.896."	conserved hypothetical protein														-2.555			-3.83
Rv0461	2.105	-6.595	0		NP_214975.1	3	cell wall and cell processes	http://www.genome.ad.jp/dbget-bin/www_bget?mtu:Rv0461	http://www.sanger.ac.uk/Projects/M_tuberculosis/Gene_list/CDS/Rv0461.shtml	UNKNOWN"	/note="Rv0461, (MTV038.05), len: 174 aa (start uncertain). Probable transmembrane protein. TBparse score is 0.917."	unknown possible membrane protein	1.835	0.27													-3.315		-3.28
Rv0462	0	-8.63	2.89	lpd	NP_214976.1	7	intermediary metabolism and respiration	http://www.genome.ad.jp/dbget-bin/www_bget?mtu:Rv0462	http://www.sanger.ac.uk/Projects/M_tuberculosis/Gene_list/CDS/Rv0462.shtml	INVOLVED IN ENERGY METABOLISM. LIPOAMIDE DEHYDROGENASE IS A COMPONENT OF THE ALPHA-KETOACID DEHYDROGENASE COMPLEXE [CATALYTIC ACTIVITY: DIHYDROLIPOAMIDE + NAD(+) = LIPOAMIDE + NADH]."	/note="Rv0462, (MTV038.06), len: 464 aa. lpd (alternate gene name: TB49.2), dihydrolipoamide dehydrogenase (EC 1.8.1.4) (see Argyrou & Blanchard 2001), equivalent to AAA63016.1|U15183 lipoamide dehydrogenase from Mycobacterium leprae (467 aa), FASTA scores: opt: 2583, E(): 0, (83.1% identity in 467 aa overlap). Also similar to to many e.g. P50970|DLDH_ZYMMO|X82291|ZMLPD_1 DIHYDROLIPOAMIDE DEHYDRO…	probable dihydrolipoamide dehydrogenase									2.89						-4.475		-4.155			1
Rv0463	0	-3.715	0		NP_214977.1	3	cell wall and cell processes	http://www.genome.ad.jp/dbget-bin/www_bget?mtu:Rv0463	http://www.sanger.ac.uk/Projects/M_tuberculosis/Gene_list/CDS/Rv0463.shtml	UNKNOWN"	/note="Rv0463, (MTV038.07), len: 97 aa. Probable conserved transmembrane protein, highly similar to AAA63017.1|U15183 hypothetical protein from Mycobacterium leprae (101 aa), FASTA scores: opt: 364, E(): 4e-21, (57.9% identity in 95 aa overlap). TBparse score is 0.893."	conserved hypothetical protein														-3.715
Rv0464c	2.125	-3.87	4.79		NP_214978.1	10	conserved hypothetical protein	http://www.genome.ad.jp/dbget-bin/www_bget?mtu:Rv0464c	http://www.sanger.ac.uk/Projects/M_tuberculosis/Gene_list/CDS/Rv0464c.shtml	UNKNOWN"	/note="Rv0464c, (MTV038.08c), len: 190 aa. Conserved hypothetical protein, highly similar to CAC31982.1|AL583925 conserved hypothetical protein from Mycobacterium leprae (188 aa). Also some similarity with Rv1531|AL022000|MTV045_5|D70820 hypothetical protein from Mycobacterium tuberculosis (188 aa), FASTA scores: E(): 9.6e-10, (30.9% identity in 175 aa overlap). TBparse score is 0.925."	conserved hypothetical protein					2.125					4.79					-3.87					1
Rv0465c	15.185	0	0		NP_214979.1	9	regulatory protein	http://www.genome.ad.jp/dbget-bin/www_bget?mtu:Rv0465c	http://www.sanger.ac.uk/Projects/M_tuberculosis/Gene_list/CDS/Rv0465c.shtml	POSSIBLY INVOLVED IN TRANSCRIPTIONAL MECHANISM."	/note="Rv0465c, (MTV038.09c), len: 474 aa. Probable transcriptional regulator, highly similar to AC44331.1|AL596102 putative DNA-binding protein from Streptomyces coelicolor (489 aa); and similar to several hypothetical proteins and others transcriptional regulators. Some similarity in N-terminal region (1-100 aa) with repressors e.g. P06153|RPC_BPPH1 IMMUNITY REPRESSOR PROTEIN (144 aa), FASTA sc…	transcriptional regulator (PbsX/Xre family)	2.24		2.58	2.9	4.465	2.165	0.835
Rv0466	3.15	-2.155	0		NP_214980.1	10	conserved hypothetical protein	http://www.genome.ad.jp/dbget-bin/www_bget?mtu:Rv0466	http://www.sanger.ac.uk/Projects/M_tuberculosis/Gene_list/CDS/Rv0466.shtml	UNKNOWN"	/note="Rv0466, (MTV038.10), len: 264 aa. Conserved hypothetical protein, equivalent to CAC31980.1|AL583925 conserved hypothetical protein from Mycobacterium leprae (264 aa). Similar to Rv2001|Z74025|MTCY39.17c HYPOTHETICAL 28.7 KDA PROTEIN from Mycobacterium tuberculosis (250 aa), FASTA scores: opt: 592, E(): 0, (38.0% identity in 263 aa overlap). Some similarity to several THIOESTERASES e.g. Q42…	conserved hypothetical protein					3.15										-2.155
Rv0467	12.25	-1.385	0	icl	YP_177728.1	7	intermediary metabolism and respiration	http://www.genome.ad.jp/dbget-bin/www_bget?mtu:Rv0467	http://www.sanger.ac.uk/Projects/M_tuberculosis/Gene_list/CDS/Rv0467.shtml	INVOLVED IN GLYOXYLATE BYPASS (AT THE FIRST STEP), AN ALTERNATIVE TO THE TRICARBOXYLIC ACID CYCLE (IN BACTERIA, PLANTS, AND FUNGI) [CATALYTIC ACTIVITY: ISOCITRATE = SUCCINATE + GLYOXYLATE]. INVOLVED IN THE PERSISTENCE IN THE HOST."	/note="Rv0467, (MTV038.11), len: 428 aa. icl (previously known as aceA), isocitrate lyase (EC 4.1.3.1) (see citations below), highly similar to many, closest to Z29367|RFISCILY_1 from R. fascians (429 aa), FASTA scores: opt: 2359, E(): 0, (80.7% identity in 429 aa overlap). BELONGS TO THE ISOCITRATE LYASE FAMILY. TBparse score is 0.860.; aceA"	isocitrate lyase		3.5	3.755		4.995													-1.385
Rv0468	4.845	-0.655	0	fadB2	NP_214982.1	1	lipid metabolism	http://www.genome.ad.jp/dbget-bin/www_bget?mtu:Rv0468	http://www.sanger.ac.uk/Projects/M_tuberculosis/Gene_list/CDS/Rv0468.shtml	BUTYRATE/BUTANOL-PRODUCING PATHWAY [CATALYTIC ACTIVITY: (S)-3-hydroxybutanoyl-CoA + NADP+ = 3-acetoacetyl-CoA + NADPH]"	/note="Rv0468, (MTV038.12), len: 286 aa. Probable fadB2, 3-hydroxybutyryl-CoA dehydrogenase (EC 1.1.1.157), equivalent to CAC31978.1|AL583925 3-hydroxyacyl-CoA dehydrogenase from Mycobacterium leprae (287 aa). Also similar to many 3-hydroxybutyryl-CoA dehydrogenases e.g. U32229|BJU32229_1 beta-hydroxybutyryl coenzyme A dehydrogenase from Bradyrhizobium japonicum (293 aa), FASTA scores: opt: 771, …	3-hydroxyacyl-CoA dehydrogenase					4.845													-0.655
Rv0469	5.87	-4.07	0	umaA	YP_177729.1	1	lipid metabolism	http://www.genome.ad.jp/dbget-bin/www_bget?mtu:Rv0469	http://www.sanger.ac.uk/Projects/M_tuberculosis/Gene_list/CDS/Rv0469.shtml	Involved in mycolic acid modification or synthesis."	/note="Rv0469, (MTV038.13), len: 286 aa. Possible umaA, mycolic acid synthase (EC 2.-.-.-) (see citations below), highly similar to CAC30854.1|AL583923 methyl mycolic acid synthase 1 from Mycobacterium leprae (286 aa); and CAC31976.1|AL583925 Mycolic acid synthase from Mycobacterium leprae (295 aa), FASTA scores: opt: 1402, E(): 0, (69.6% identity in 286 aa overlap). Also very similar to mycobact…	unknown mycolic acid methyltransferase		1.295			4.575								-0.955		-3.115
Rv0470A	0	0	0		YP_177622.1	16	conserved hypothetical protein with an orthologue in M. bovis	http://www.genome.ad.jp/dbget-bin/www_bget?mtu:Rv0470A	http://www.sanger.ac.uk/Projects/M_tuberculosis/Gene_list/CDS/Rv0470A.shtml	UNKNOWN"	/note="Rv0470A, len: 146 aa. Hypothetical unknown protein. GC plot suggests CDS for Cys-rich protein, could possibly be continuation of Rv0471c but no frameshift found to allow this. Sequence same in Mycobacterium bovis and Mycobacterium tuberculosis strain CDC1551. Weak hits to Cys-rich region (aa 258-314) of D63395|D63395_1 mRNA for NOTCH4 from Homo sapiens (1095 aa), FASTA scores: opt: 132, E(…	conserved hypothetical protein
Rv0470c	2.785	-8.66	4.58	pcaA	YP_177730.1	1	lipid metabolism	http://www.genome.ad.jp/dbget-bin/www_bget?mtu:Rv0470c	http://www.sanger.ac.uk/Projects/M_tuberculosis/Gene_list/CDS/Rv0470c.shtml	INVOLVED IN THE MYCOLIC ACID MODIFICATION OR SYNTHESIS; ESSENTIAL FOR THE CYCLOPROPANATION FUNCTION. REQUIRED FOR CORDING AND MYCOLIC ACID CYCLOPROPANE RING SYNTHESIS IN THE CELL WALL."	/note="Rv0470c, (MTV038.14), len: 287 aa. pcaA (previously known as umaA2), mycolic acid synthase (cyclopropane synthase) (EC 2.-.-.-) (see citations below), equivalent to CAC31976.1|AL583925 Mycolic acid synthase from Mycobacterium leprae (295 aa); and highly similar to S72886|B2168_F3_130|467038|AAA17222.1|U00018 hypothetical protein from Mycobacterium leprae (308 aa); Q11195|CFA1_MYCTU CYCLOPR…	unknown mycolic acid methyltransferase					2.785						4.58		-1.505	-1.53	-2.64		-2.985
Rv0471c	6.53	-3.17	0		NP_214985.1	16	conserved hypothetical protein with an orthologue in M. bovis	http://www.genome.ad.jp/dbget-bin/www_bget?mtu:Rv0471c	http://www.sanger.ac.uk/Projects/M_tuberculosis/Gene_list/CDS/Rv0471c.shtml	UNKNOWN"	/note="Rv0471c, (MTV038.15c), len: 162 aa. Hypothetical unknown protein. TBparse score is 0.937."	hypothetical protein				2.34	1.98	2.21								-2.685			-0.485
Rv0472c	2.41	-1.83	0		NP_214986.1	9	regulatory protein	http://www.genome.ad.jp/dbget-bin/www_bget?mtu:Rv0472c	http://www.sanger.ac.uk/Projects/M_tuberculosis/Gene_list/CDS/Rv0472c.shtml	POSSIBLY INVOLVED IN TRANSCRIPTIONAL MECHANISM."	/note="Rv0472c, (MTV038.16c), len: 234 aa. Probable regulatory protein, possibly tetR family, equivalent to CAC31974.1|AL583925 possible TetR-family transcriptional regulator from Mycobacterium leprae (233 aa). Also similar to CAC01492.1|AL391017 putative transcriptional regulatory protein from Streptomyces coelicolor (218 aa); and CAC01371.1|AL390975 putative tetR-family transcriptional regulato…	transcriptional regulator (TetR/AcrR family)							2.41								-1.83
Rv0473	7.945	0	0		NP_214987.1	3	cell wall and cell processes	http://www.genome.ad.jp/dbget-bin/www_bget?mtu:Rv0473	http://www.sanger.ac.uk/Projects/M_tuberculosis/Gene_list/CDS/Rv0473.shtml	UNKNOWN"	/note="Rv0473, (MTV038.17), len: 456 aa. Possible conserved transmembrane protein, showing some similarity to hypothetical proteins e.g. NP_102800.1|14021975|BAB48586.1|AP002996 hypothetical protein from Mesorhizobium loti (431 aa); P39385|YJIN_ECOLI|YJIN|B4336 HYPOTHETICAL 48.2 kDa PROTEIN (POTENTIAL INTEGRAL MEMBRANE PROTEIN) from Escherichia coli strain K12 (426 aa), FASTA scores: opt: 396, E(…	possible membrane protein		3.895		1.09	2.96
Rv0474	8.855	-2.36	0		NP_214988.1	9	regulatory protein	http://www.genome.ad.jp/dbget-bin/www_bget?mtu:Rv0474	http://www.sanger.ac.uk/Projects/M_tuberculosis/Gene_list/CDS/Rv0474.shtml	POSSIBLY INVOLVED IN TRANSCRIPTIONAL MECHANISM."	/note="Rv0474, (MTV038.18), len: 140 aa. Probable transcriptional regulator, highly similar to others e.g. CAC04034.1|AL391406 putative DNA-binding protein from Streptomyces coelicolor (141 aa); N-terminus of NP_104173.1|14023352|BAB49959.1|AP003000 transcriptional regulator from Mesorhizobium loti (219 aa); N-terminus of A83618|PA0225 probable transcription regulator from Pseudomonas aeruginosa …	transcriptional regulator (PbsX/Xre family)		3.75		2.055	3.05								-1.65		-0.71
Rv0475	5.115	-1.165	0	hbhA	NP_214989.1	3	cell wall and cell processes	http://www.genome.ad.jp/dbget-bin/www_bget?mtu:Rv0475	http://www.sanger.ac.uk/Projects/M_tuberculosis/Gene_list/CDS/Rv0475.shtml	REQUIRED FOR EXTRAPULMONARY DISSEMINATION. MEDIATES ADHERENCE TO EPITHELIAL CELLS BY BINDING TO SULFATED GLYCOCONJUGATES PRESENT AT THE SURFACE OF THESE CELLS; BINDS HEPARIN, DEXTRAN SULFATE, FUCOIDAN AND CHONDROITIN SULFATE. PROMOTES HEMAGGLUTINATION OF ERYTHROCYTES OF CERTAIN HOST SPECIES. INDUCES MYCOBACTERIAL AGGREGATION."	/note="Rv0475, hbhA (MTCY20G9.01), len: 199 aa. hbhA, iron-regulated heparin-binding hemagglutinin (see citations below), equivalent to CAC31971.1|AL583925 possible hemagglutinin from Mycobacterium leprae (188 aa). Contains possible N-terminal signal sequence and K-A-rich region at C-terminus: SUBCELLULAR LOCATION: SURFACE ASSOCIATED."	possible exported protein		1.115		0.735	3.265										-1.165
Rv0476	14.505	0	0		NP_214990.1	3	cell wall and cell processes	http://www.genome.ad.jp/dbget-bin/www_bget?mtu:Rv0476	http://www.sanger.ac.uk/Projects/M_tuberculosis/Gene_list/CDS/Rv0476.shtml	UNKNOWN"	/note="Rv0476, (MTCY20G9.02), len: 87 aa. Possible conserved transmembrane protein, equivalent to CAC31970.1|AL583925 conserved membrane protein from Mycobacterium leprae (95 aa). Also highly similar to CAC04036.1|AL391406 putative membrane protein from Streptomyces coelicolor (113 aa). Contains PS00606 Beta-ketoacyl synthases active site."	unknownunkown hydrophobic protein	1.745	3.865	2.91	2.995	2.99
Rv0477	5.455	0	0		NP_214991.1	3	cell wall and cell processes	http://www.genome.ad.jp/dbget-bin/www_bget?mtu:Rv0477	http://www.sanger.ac.uk/Projects/M_tuberculosis/Gene_list/CDS/Rv0477.shtml	UNKNOWN"	/note="Rv0477, (MTCY20G9.03), len: 148 aa. Possible conserved secreted protein, equivalent to CAC31969.1|AL583925 hypothetical protein from Mycobacterium leprae (123 aa). Also similar to G83406|PA1914 conserved hypothetical protein from Pseudomonas aeruginosa (408 aa). Contains possible N-terminal signal sequence."	possible exported protein		1.735		1.78	1.94
Rv0478	4.425	-2.19	0	deoC	NP_214992.1	7	intermediary metabolism and respiration	http://www.genome.ad.jp/dbget-bin/www_bget?mtu:Rv0478	http://www.sanger.ac.uk/Projects/M_tuberculosis/Gene_list/CDS/Rv0478.shtml	INVOLVED IN NUCLEOTIDE AND DEOXYRIBONUCLEOTIDE CATABOLISM [CATALYTIC ACTIVITY: 2-deoxy-D-ribose 5-phosphate = D-glyceraldehyde 3-phosphate + acetaldehyde]."	/note="Rv0478, (MTCY20G9.04), len: 224 aa. Probable deoC, deoxyribose-phosphate aldolase (EC 4.1.2.4), equivalent to Q9CB45|DEOC_MYCLE DEOXYRIBOSE-PHOSPHATE ALDOLASE from Mycobacterium leprae (226 aa). Also highly similar to others e.g. DEOC_BACSU|P39121 from Bacillus subtilis (214 aa), FASTA scores: opt: 543, E(): 1.4e-26, (45.9% identity in 209 aa overlap); etc. BELONGS TO THE DEOC/FBAB FAMILY …	deoxyribose-phosphate aldolase		1.575			2.85													-2.19
Rv0479c	0	-6.86	3.905		NP_214993.1	3	cell wall and cell processes	http://www.genome.ad.jp/dbget-bin/www_bget?mtu:Rv0479c	http://www.sanger.ac.uk/Projects/M_tuberculosis/Gene_list/CDS/Rv0479c.shtml	UNKNOWN"	/note="Rv0479c, (MTCY20G9.04c), len: 348 aa. Probable conserved membrane protein, equivalent to CAC31967.1|AL583925 possible secreted protein from Mycobacterium leprae (254 aa); and C-terminus highly similar to AAF74996.1|AF143402_1|AF143402 putative multicopper oxidase from Mycobacterium avium (149 aa). Contains hydrophobic domain in centre of protein."	unknown hydrophobic protein									3.905						-4.715		-2.145
Rv0480c	1.715	-1.575	0		NP_214994.2	7	intermediary metabolism and respiration	http://www.genome.ad.jp/dbget-bin/www_bget?mtu:Rv0480c	http://www.sanger.ac.uk/Projects/M_tuberculosis/Gene_list/CDS/Rv0480c.shtml	UNKNOWN; HYDROLYTIC ENZYME PROBABLY INVOLVED IN CELLULAR METABOLISM."	/note="Rv0480c, (MTCY20G9.06c), len: 280 aa. Possible amidohydrolase (EC 3.-.-.-), highly similar to NP_302587.1|NC_002677|CAC31966.1|AL583925 putative hydrolase from Mycobacterium leprae (271 aa). Also similar to other hydrolases and hypothetical proteins e.g. NP_601985.1|NC_003450 Predicted amidohydrolase from Corynebacterium glutamicum (266 aa); NP_459623.1|NC_003197 putative hydrolase from Sa…	conserved hypothetical protein				1.715											-1.575
Rv0481c	5.585	-1.355	0		NP_214995.1	16	conserved hypothetical protein with an orthologue in M. bovis	http://www.genome.ad.jp/dbget-bin/www_bget?mtu:Rv0481c	http://www.sanger.ac.uk/Projects/M_tuberculosis/Gene_list/CDS/Rv0481c.shtml	UNKNOWN"	/note="Rv0481c, (MTCY20G9.07c), len: 174 aa. Hypothetical unknown protein."	hypothetical protein		3.445				2.14											-1.355
Rv0482	0	-4.82	0	murB	NP_214996.1	3	cell wall and cell processes	http://www.genome.ad.jp/dbget-bin/www_bget?mtu:Rv0482	http://www.sanger.ac.uk/Projects/M_tuberculosis/Gene_list/CDS/Rv0482.shtml	INVOLVED IN CELL WALL FORMATION; PEPTIDOGLYCAN BIOSYNTHESIS [CATALYTIC ACTIVITY: UDP-N-acetylmuramate + NADP+ = UDP-N-acetyl-3-O-(1-carboxyvinyl)-D-glucosamine + NADPH]."	/note="Rv0482, (MTCY20G9.08), len: 369 aa. Probable murB, UDP-N-acetylenolpyruvoylglucosamine reductase (EC 1.1.1.158) (see citation below), equivalent to CAC31964.1|AL583925 UDP-N-acetylenolpyruvoylglucosamine reductase from Mycobacterium leprae (367 aa). Also highly similar to others e.g. MURB_ECOLI|P08373 UDP-N-acetylenolpyruvoylglucosamine reductase from Escherichia coli (342 aa), FASTA score…	UDP-N-acetylenolpyruvoylglucosamine reductase														-1.97	-2.325		-0.525
Rv0483	4.665	-5.39	0	lprQ	NP_214997.1	3	cell wall and cell processes	http://www.genome.ad.jp/dbget-bin/www_bget?mtu:Rv0483	http://www.sanger.ac.uk/Projects/M_tuberculosis/Gene_list/CDS/Rv0483.shtml	UNKNOWN"	/note="Rv0483, (MTCY20G9.09), len: 451 aa. Probable lprQ, conserved lipoprotein, equivalent to CAC31963.1|AL583925|ML2446 possible lipoprotein from Mycobacterium leprae (441 aa); appears longer than ML2446, so start may be further downstream. Shows also similarity with MLCL383_24|O07707 HYPOTHETICAL 43.6 kDa PROTEIN from Mycobacterium leprae; and to Q49706|B1496_F2_81 (271 aa). Similar to others …	conserved hypothetical protein				0.92	3.745								-1.685		-3.345		-0.045	-0.315
Rv0484c	0	0	0		NP_214998.1	7	intermediary metabolism and respiration	http://www.genome.ad.jp/dbget-bin/www_bget?mtu:Rv0484c	http://www.sanger.ac.uk/Projects/M_tuberculosis/Gene_list/CDS/Rv0484c.shtml	UNKNOWN; POSSIBLY INVOLVED IN CELLULAR METABOLISM."	/note="Rv0484c, (MTCY20G9.10c), len: 251 aa. Probable short-chain oxidoreductase (EC 1.-.-.-), highly similar to others e.g. T36118|4678912|CAB41284.1|AL049707 probable oxidoreductase from Streptomyces coelicolor (260 aa); YDFG_HAEIN|P45200|HI1430 hypothetical oxidoreductase (SDR family) from Haemophilus influenzae (252 aa), FASTA scores: opt: 496, E(): 7.9e-25, (35.0 % identity in 243 aa overlap…	oxidoreductase
Rv0485	7.575	-3.675	0		NP_214999.1	9	regulatory protein	http://www.genome.ad.jp/dbget-bin/www_bget?mtu:Rv0485	http://www.sanger.ac.uk/Projects/M_tuberculosis/Gene_list/CDS/Rv0485.shtml	POSSIBLY INVOLVED IN TRANSCRIPTIONAL MECHANISM."	/note="Rv0485, (MTCY20G9.11), len: 438 aa. Possible transcriptional repressor, member of the NAGC/XYLR repressor FAMILY; similar to several e.g. D87820_3|O32446|D82254 NAGC N-acetylglucosamine repressor from Vibrio cholerae (404 aa), FASTA scores: opt: 378, E(): 1.2e-17, (26.9% identity in 350 aa overlap); NAGC_ECOLI|P15301 N-acetylglucosamine repressor from Escherichia coli (406 aa), FASTA score…	transcriptional regulator (ROK family)		1.31			3.845		2.42								-3.675
Rv0486	2.87	-1.99	0		NP_215000.1	10	conserved hypothetical protein	http://www.genome.ad.jp/dbget-bin/www_bget?mtu:Rv0486	http://www.sanger.ac.uk/Projects/M_tuberculosis/Gene_list/CDS/Rv0486.shtml	THOUGHT TO BE INVOLVED IN POLYPRENOLMANNOSE SYNTHESIS."	/note="Rv0486, (MTCY20G9.12), len: 480 aa. Mannosyltransferase (EC 2.4.1.-) (see citations below), highly similar to P54138|Y486_MYCLE|ML2443 possible glycosyl transferase from Mycobacterium leprae (428 aa); and S72892|B2168_C2_201 probable hexosyltransferase (EC 2.4.1.-) from Mycobacterium leprae (409 aa), FASTA scores: opt: 2375, E(): 0, (86.4% identity in 413 aa overlap). Also highly similar t…	conserved hypothetical protein		1.25			1.62								-0.925		-1.065
Rv0487	0.255	0	0		NP_215001.1	10	conserved hypothetical protein	http://www.genome.ad.jp/dbget-bin/www_bget?mtu:Rv0487	http://www.sanger.ac.uk/Projects/M_tuberculosis/Gene_list/CDS/Rv0487.shtml	UNKNOWN"	/note="Rv0487, (MTCY20G9.13), len: 183 aa. Conserved hypothetical protein, highly similar to P54139|Y487_MYCLE|U00018_38|ML2442 HYPOTHETICAL 20.8 KDA PROTEIN from Mycobacterium leprae (184 aa), FASTA scores: opt: 760, E(): 2.4 e-34, (73.0% identity in 159 aa overlap). Also highly similar to CAC04041.1|AL391406 conserved hypothetical protein from Streptomyces coelicolor (168 aa)."	conserved hypothetical protein				0.255
Rv0488	4.43	-1.115	0		NP_215002.1	3	cell wall and cell processes	http://www.genome.ad.jp/dbget-bin/www_bget?mtu:Rv0488	http://www.sanger.ac.uk/Projects/M_tuberculosis/Gene_list/CDS/Rv0488.shtml	UNKNOWN; POSSIBLY INVOLVED IN TRANSPORT OF LYSINE ACROSS THE MEMBRANE."	/note="Rv0488, (MTCY20G9.14), len: 201 aa. Probable conserved integral membrane protein, LysE family possibly involved in transport of Lysine, similar to others and conserved hypothetical proteins e.g. AB93746.1|AL357613 putative membrane transport protein from Streptomyces coelicolor (204 aa); D83100|PA4365 probable transporter from Pseudomonas aeruginosa (200 aa); YGGA_ECOLI|P11667 hypothetical…	probable membrane protein				2.025	1.925		0.48								-1.115
Rv0489	1.35	-0.255	0	gpm1	YP_177731.1	7	intermediary metabolism and respiration	http://www.genome.ad.jp/dbget-bin/www_bget?mtu:Rv0489	http://www.sanger.ac.uk/Projects/M_tuberculosis/Gene_list/CDS/Rv0489.shtml	INVOLVED IN GLYCOLYSIS [CATALYTIC ACTIVITY: 1,3-DIPHOSPHOGLYCERATE + 3-PHOSPHOGLYCERATE = 2,3-DIPHOSPHOGLYCERATE + 3-PHOSPHOGLYCERATE]."	/note="Rv0489, (MTCY20G9.15), len: 249 aa. Probable gpm1, phosphoglycerate mutase 1 (EC 5.4.2.1), equivalent to P53531|PMGY_MYCLE PHOSPHOGLYCERATE MUTASE from Mycobacterium leprae (247 aa). Also highly similar to others e.g. PMG1_ECOLI|P31217 (249 aa), FASTA scores: opt: 805, E(): 0, (51.4% identity in 245 aa overlap); etc. Contains PS00175 Phosphoglycerate mutase family phosphohistidine signatur…	phosphoglycerate mutase I						0.48	0.87							-0.255
Rv0490	1.725	-1.51	4.87	senX3	NP_215004.1	9	regulatory protein	http://www.genome.ad.jp/dbget-bin/www_bget?mtu:Rv0490	http://www.sanger.ac.uk/Projects/M_tuberculosis/Gene_list/CDS/Rv0490.shtml	SENSOR PART OF A TWO COMPONENT REGULATORY SYSTEM. PROBABLY FORMS PART OF A TWO-COMPONENT REGULATORY SYSTEM SENX3/REGX3; PHOSPHORYLATES REGX3."	/note="Rv0490, (MTCY20G9.16), len: 410 aa. Putative senX3, two-component sensor histidine kinase (EC 2.7.3.-), transmembrane protein (see citations below), equivalent to O07129|SEX3_MYCBO SENSOR-LIKE HISTIDINE KINASE SENX3 from Mycobacterium bovis BCG (410 aa), FASTA scores: E(): 0, (99.5% identity in 410 aa overlap); and highly similar to P54883|SEX3_MYCLE|SENX3 SENSOR-LIKE HISTIDINE KINASE from…	sensor histidine kinase		1.725									4.87		-0.13		-1.38
Rv0491	1.65	0	0	regX3	NP_215005.1	9	regulatory protein	http://www.genome.ad.jp/dbget-bin/www_bget?mtu:Rv0491	http://www.sanger.ac.uk/Projects/M_tuberculosis/Gene_list/CDS/Rv0491.shtml	TRANSCRIPTIONAL REGULATORY PROTEIN PART OF THE TWO COMPONENT REGULATORY SYSTEM REGX3/SENX3."	/note="Rv0491, (MTCY20G9.17), len: 227 aa. regX3, response regulator protein (sensory transduction protein) (see citations below), equivalent to O07130|RGX3_MYCBO|REGX3 SENSORY TRANSDUCTION PROTEIN from Mycobacterium bovis BCG (227 aa); AAG09797.1|AF258346_2|AF258346|REGX3 response regulator from Mycobacterium smegmatis (228 aa); equivalent to P54884|RGX3_MYCLE|REGX3 SENSORY TRANSDUCTION PROTEIN …	two-component response regulator					1.065		0.585
Rv0492A	0	0	0		YP_177623.1	16	conserved hypothetical protein with an orthologue in M. bovis	http://www.genome.ad.jp/dbget-bin/www_bget?mtu:Rv0492A	http://www.sanger.ac.uk/Projects/M_tuberculosis/Gene_list/CDS/Rv0492A.shtml	UNKNOWN"	/note="Rv0492A, len: 109 aa. Hypothetical unknown protein. GC plot suggests CDS."	conserved hypothetical protein
Rv0492c	1.015	-2.49	0		NP_215006.2	7	intermediary metabolism and respiration	http://www.genome.ad.jp/dbget-bin/www_bget?mtu:Rv0492c	http://www.sanger.ac.uk/Projects/M_tuberculosis/Gene_list/CDS/Rv0492c.shtml	UNKNOWN; PROBABLY INVOLVED IN CELLULAR METABOLISM."	/note="Rv0492c, (MT0511/MT0512, MTCY20G9.18c), len: 629 aa. Probable oxidoreductase GMC type (EC 1.-.-.-), similar to others except in N-terminus e.g. P55582|AE000087_5|Y4NJ_RHISN HYPOTHETICAL GMC-TYPE OXIDOREDUCTASE from Rhizobium sp. (505 aa), FASTA scores: opt: 873, E():0, (34.3% identity in 502 aa overlap); YTH2_RHOER|P46371 HYPOTHETICAL 53.0 kDa GMC-TYPE OXIDOREDUCTASE from Rhodococcus eryth…	gmc-type oxidoreductase					1.015									-1.96	-0.53
Rv0493c	1.535	-3.275	0		NP_215007.1	10	conserved hypothetical protein	http://www.genome.ad.jp/dbget-bin/www_bget?mtu:Rv0493c	http://www.sanger.ac.uk/Projects/M_tuberculosis/Gene_list/CDS/Rv0493c.shtml	UNKNOWN"	/note="Rv0493c, (MTCY20G9.19), len: 329 aa. Conserved hypothetical protein, showing some similarity to U00018_33|B2168_F2_93 from Mycobacterium leprae (167 aa), FASTA scores: opt: 166, E(): 0.00077, (35.9% identity in 131 aa overlap)."	conserved hypothetical protein					1.535									-1.715			-0.37	-1.19
Rv0494	7.515	-0.07	0		NP_215008.2	9	regulatory protein	http://www.genome.ad.jp/dbget-bin/www_bget?mtu:Rv0494	http://www.sanger.ac.uk/Projects/M_tuberculosis/Gene_list/CDS/Rv0494.shtml	INVOLVED IN TRANSCRIPTIONAL MECHANISM."	/note="Rv0494, (MTCY20G9.20), len: 242 aa. Probable transcriptional regulator, GntR family, with C-terminal part highly similar to S72893|B2168_C2_205 hypothetical protein from Mycobacterium leprae (105 aa). Also similar to other transcription regulators e.g. PDHR_ECOLI|P06957 pyruvate dehydrogenase complex repressor PDHR or GENA from Escherichia coli (254 aa), FASTA scores: opt: 284, E(): 1.2e-1…	transcriptional regulator (GntR family)				3.065	2.745	1.705											-0.07
Rv0495c	0	-2.885	0		NP_215009.1	10	conserved hypothetical protein	http://www.genome.ad.jp/dbget-bin/www_bget?mtu:Rv0495c	http://www.sanger.ac.uk/Projects/M_tuberculosis/Gene_list/CDS/Rv0495c.shtml	UNKNOWN"	/note="Rv0495c, (MTCY20G9.21c), len: 296 aa. Conserved hypothetical protein, highly similar to S72915|B2168_F1_37 hypothetical protein from Mycobacterium leprae (323 aa), FASTA scores: opt: 1615, E(): 0, (82.7% identity in 271 aa overlap); and P54579|Y495_MYCLE|ML243|13094009|CAC31952.1|AL583925 conserved hypothetical protein from Mycobacterium leprae (277 aa). Also highly similar to Q9X8H2|Y716_…	conserved hypothetical protein														-0.49	-1.41		-0.985
Rv0496	0	-2.985	0		NP_215010.1	10	conserved hypothetical protein	http://www.genome.ad.jp/dbget-bin/www_bget?mtu:Rv0496	http://www.sanger.ac.uk/Projects/M_tuberculosis/Gene_list/CDS/Rv0496.shtml	UNKNOWN"	/note="Rv0496, (MTCY20G9.22), len: 328 aa. Conserved hypothetical protein, highly similar to S72894|467046|AAA17230.1|U00018 exopolyphosphatase (EC 3.6.1.11) ppx from Mycobacterium leprae (406 aa), FASTA scores: opt: 1902, E(): 0, (86.6% identity in 343 aa overlap); and P54882|Y496_MYCLE|ML2434|13094008|CAC31951.1|AL583925 HYPOTHETICAL 36.2 KDA PROTEIN from Mycobacterium leprae (339 aa). Also hig…	conserved hypothetical protein																	-2.985
Rv0497	0	-7.96	0		NP_215011.1	3	cell wall and cell processes	http://www.genome.ad.jp/dbget-bin/www_bget?mtu:Rv0497	http://www.sanger.ac.uk/Projects/M_tuberculosis/Gene_list/CDS/Rv0497.shtml	UNKNOWN"	/note="Rv0497, (MTCY20G9.23), len: 310 aa. Probable conserved transmembrane protein, equivalent (but shorter in C-terminus) to P54580|Y497_MYCLE|ML2433 HYPOTHETICAL 37.9 KDA PROTEIN from Mycobacterium leprae (355 aa). N-terminus highly similar to S72922|B2168_C1_166|467074 hypothetical protein from Mycobacterium leprae (118 aa), FASTA scores: opt: 350, E(): 1.4e-12, (57.9% identity in 114 aa over…	probable membrane protein														-2.62	-0.89		-4.45
Rv0498	0	-5.96	0		NP_215012.1	10	conserved hypothetical protein	http://www.genome.ad.jp/dbget-bin/www_bget?mtu:Rv0498	http://www.sanger.ac.uk/Projects/M_tuberculosis/Gene_list/CDS/Rv0498.shtml	UNKNOWN"	/note="Rv0498, (MTCY20G9.24), len: 280 aa. Conserved hypothetical protein, highly similar to P54581|Y498_MYCLE|ML2432 HYPOTHETICAL 30.5 KDA PROTEIN from Mycobacterium leprae (280 aa); and S72896|B2168_C2_210 hypothetical protein from Mycobacterium leprae (244 aa), FASTA scores: opt: 1486, E():0, (89.3% identity in 244 aa overlap). Also similar to Q9X8H0|Y714_STRCO|SCE7.14c HYPOTHETICAL PROTEIN fr…	conserved hypothetical protein														-3.155	-2.755		-0.05
Rv0499	0.31	-5.97	0		NP_215013.1	10	conserved hypothetical protein	http://www.genome.ad.jp/dbget-bin/www_bget?mtu:Rv0499	http://www.sanger.ac.uk/Projects/M_tuberculosis/Gene_list/CDS/Rv0499.shtml	UNKNOWN"	/note="Rv0499, (MTCY20G9.25), len: 291 aa. Conserved hypothetical protein, showing some similarity to AL031184|SC2A11_16|T34762 hypothetical protein from Streptomyces coelicolor (340 aa), FASTA scores: opt: 240, E(): 1.8e-07, (28.9% identity in 270 aa overlap)."	hypothetical protein		0.31												-3.275	-0.565		-2.13
Rv0500	0	-5.155	3.03	proC	NP_215014.1	7	intermediary metabolism and respiration	http://www.genome.ad.jp/dbget-bin/www_bget?mtu:Rv0500	http://www.sanger.ac.uk/Projects/M_tuberculosis/Gene_list/CDS/Rv0500.shtml	INVOLVED AT THE TERMINAL (THIRD) STEP IN PROLINE BIOSYNTHESIS [CATALYTIC ACTIVITY: L-proline + NAD(P)+ = 1-pyrroline-5-carboxylate + NAD(P)H]."	/note="Rv0500, (MTCY20G9.26), len: 295 aa. Probable proC, Pyrroline-5-carboxylate reductase (EC 1.5.1.2) (see citation below), equivalent to P46725|PROC_MYCLE PYRROLINE-5-CARBOXYLATE REDUCTASE from Mycobacterium leprae (294 aa), FASTA scores: opt: 1473, E(): 0, (82.4% identity in 295 aa overlap). Also similar to others e.g. P46540|PROC_CORGL PYRROLINE-5-CARBOXYLATE REDUCTASE from Corynebacterium …	pyrroline-5-carboxylate reductase									3.03						-2.1		-3.055
Rv0500A	0	0	0		YP_177624.1	10	conserved hypothetical protein	http://www.genome.ad.jp/dbget-bin/www_bget?mtu:Rv0500A	http://www.sanger.ac.uk/Projects/M_tuberculosis/Gene_list/CDS/Rv0500A.shtml	UNKNOWN"	/note="Rv0500A, len: 78 aa. Conserved hypothetical protein, similar to proteins from Mycobacterium leprae and Streptomyces coelicolor e.g. U00018_25 from Mycobacterium leprae cosmid B2168 (86 aa), FASTA scores: opt: 428, E(): 1.3e-27, (82.6% identity in 86 aa overlap); AL079345|SCE68_26 from Streptomyces coelicolor cosmid E6 (70 aa), FASTA scores: opt: 252, E(): 1.2 e-13, (72.2 identity in 54 aa …	conserved hypothetical protein
Rv0500B	0	0	0		YP_177625.1	10	conserved hypothetical protein	http://www.genome.ad.jp/dbget-bin/www_bget?mtu:Rv0500B	http://www.sanger.ac.uk/Projects/M_tuberculosis/Gene_list/CDS/Rv0500B.shtml	UNKNOWN"	/note="Rv0500B, len: 33 aa. Conserved hypothetical protein. Basic protein 18 of the 33 aa are Arg or Lys, with strong similarity to AL079345|SCE68_25 protein from Streptomyces coelicolor cosmid E6 (32 aa), FASTA scores: opt: 176, E(): 1e-06, (93.1% identity in 29 aa overlap). Same gene arrangement in both actinomycetes."	conserved hypothetical protein
Rv0501	2.035	-3.105	0	galE2	NP_215050.2	7	intermediary metabolism and respiration	http://www.genome.ad.jp/dbget-bin/www_bget?mtu:Rv0501	http://www.sanger.ac.uk/Projects/M_tuberculosis/Gene_list/CDS/Rv0501.shtml	INVOLVED IN GALACTOSE METABOLISM [CATALYTIC ACTIVITY: UDP-GLUCOSE = UDP-GALACTOSE]."	/note="Rv0501, (MTCY20G9.28), len: 376 aa. Possible galE2, UDP-glucose 4-epimerase (EC 5.1.3.2), highly similar (except in N-terminus) to CAC31944.1|AL583925 possible glucose epimerase/dehydratase from Mycobacterium leprae (364 aa). N-terminus highly similar to S72923|B2168_C1_174|467075|AAA17259.1|U00018 hypothetical protein from Mycobacterium leprae (180 aa), FASTA scores: opt: 934, E(): 0, (89…	UDP-glucose 4-epimerase				2.035											-2.31		-0.795
Rv0502	2.505	-6.705	0		NP_215016.1	10	conserved hypothetical protein	http://www.genome.ad.jp/dbget-bin/www_bget?mtu:Rv0502	http://www.sanger.ac.uk/Projects/M_tuberculosis/Gene_list/CDS/Rv0502.shtml	UNKNOWN"	/note="Rv0502, (MTCY20G9.29), len: 358 aa. Conserved hypothetical protein, equivalent to P54878|Y502_MYCLE|ML2427 HYPOTHETICAL 40.5 KDA PROTEIN from Mycobacterium leprae (367 aa), FASTA scores: opt: 2042, E(): 0, (84.1% identity in 365 aa overlap). Also similar to T36273|SCE68.23c hypothetical protein from Streptomyces coelicolor (355 aa). C-terminal similar to AL021529|SC10A5_4|T34572 hypothetic…	conserved hypothetical protein		1.415			1.09										-3.45		-3.255
Rv0503c	0	-7.85	4.73	cmaA2	NP_215017.1	1	lipid metabolism	http://www.genome.ad.jp/dbget-bin/www_bget?mtu:Rv0503c	http://www.sanger.ac.uk/Projects/M_tuberculosis/Gene_list/CDS/Rv0503c.shtml	ESSENTIAL FOR THE CYCLOPROPANATION FUNCTION. TRANSFERS A METHYLENE GROUP FROM S-ADENOSYL-L-METHIONINE TO THE CIS DOUBLE BOND OF AN UNSATURATED FATTY ACID CHAIN RESULTING IN THE REPLACEMENT OF THE DOUBLE BOND WITH A METHYLENE BRIDGE. MYCOLIC ACIDS, WHICH REPRESENT THE MAJOR CONSTITUENT OF MYCOBACTERIAL CELL WALL COMPLEX, ACT AS SUBSTRATES [CATALYTIC ACTIVITY: S-adenosyl-L-methionine + phospholipid…	/note="Rv0503c, (MTCY20G9.30c), len: 302 aa. cmaA2 (alternate gene name: cma2), cyclopropane-fatty-acyl-phospholipid synthase 2 (mycolic acid trans-cyclopropane synthetase) (EC 2.1.1.79) (see citations below). Note that this protein has 302 aa and not 322 aa: we have chosen a different initiation codon on the basis of homology). Equivalent to S72886|B2168_F3_130 hypothetical protein from Mycobact…	cyclopropane mycolic acid synthase 2										4.73					-3.9		-3.95
Rv0504c	0	-3.905	0		NP_215018.1	10	conserved hypothetical protein	http://www.genome.ad.jp/dbget-bin/www_bget?mtu:Rv0504c	http://www.sanger.ac.uk/Projects/M_tuberculosis/Gene_list/CDS/Rv0504c.shtml	UNKNOWN"	/note="Rv0504c, (MTCY20G9.31c), len: 166 aa. Conserved hypothetical protein, equivalent to P54879|Y504_MYCLE|ML2425 HYPOTHETICAL 18.7 KDA PROTEIN from Mycobacterium leprae (166 aa), FASTA scores: opt: 884, E(): 0, (83.1% identity in 166 aa overlap); and highly similar to other proteins from Mycobacterium leprae. Also highly similar to CAB77410.1|AL160431|SCD82.07 hypothetical protein from Strepto…	conserved hypothetical protein																	-3.905
Rv0505c	2.65	-2.97	0	serB1	YP_177732.1	7	intermediary metabolism and respiration	http://www.genome.ad.jp/dbget-bin/www_bget?mtu:Rv0505c	http://www.sanger.ac.uk/Projects/M_tuberculosis/Gene_list/CDS/Rv0505c.shtml	REMOVES A PHOSPHATE FROM PHOSPHOSERINE [CATALYTIC ACTIVITY: Phosphoserine + H2O = serine + phosphate]."	/note="Rv0505c, (MTCY20G9.32c), len: 373 aa. Possible serB1, phosphoserine phosphatase (EC 3.1.3.3), equivalent (but longer ~70 aa in N-terminus) to S72914|serB phosphoserine phosphatase from Mycobacterium leprae (300 aa), FASTA scores: opt: 1570, E(): 0, (83.0% identity in 306 aa overlap). C-terminus highly similar to CAB55344.1|AJ010584 phosphoserine phosphatase from Streptomyces coelicolor (26…	probable phosphoserine phosphatase						0.805	1.845										-2.97
Rv0506	0	-3.97	0	mmpS2	NP_215020.1	3	cell wall and cell processes	http://www.genome.ad.jp/dbget-bin/www_bget?mtu:Rv0506	http://www.sanger.ac.uk/Projects/M_tuberculosis/Gene_list/CDS/Rv0506.shtml	UNKNOWN"	/note="Rv0506, (MTCY20G9.33), len: 147 aa. Probable mmpS2, conserved membrane protein (see citation below), highly similar to other Mycobacterial proteins e.g. C-terminus of AAD44232.1|AF143772_38|AF143772|TmtpA from Mycobacterium avium (221 aa); P54880|MMS4_MYCLE|MMPS4 PUTATIVE MEMBRANE PROTEIN from Mycobacterium leprae (154 aa), FASTA scores: opt: 392, E(): 1.3e-20, (43.7% identity in 151 aa ov…	conserved small membrane protein														-1	-1.195		-1.775
Rv0507	2.46	-2.63	0	mmpL2	NP_215021.1	3	cell wall and cell processes	http://www.genome.ad.jp/dbget-bin/www_bget?mtu:Rv0507	http://www.sanger.ac.uk/Projects/M_tuberculosis/Gene_list/CDS/Rv0507.shtml	UNKNOWN. THOUGHT TO BE INVOLVED IN FATTY ACID TRANSPORT."	/note="Rv0507, (MTCY20G9.34), len: 968 aa. Probable mmpL2, conserved transmembrane transport protein (see citations below), member of RND superfamily, highly similar to other Mycobacterial proteins e.g. YV34_MYCLE from Mycobacterium leprae (959 aa), FASTA scores: opt: 3699, E(): 0, (58.3% identity in 940 aa overlap); and the Mycobacterium tuberculosis proteins MTV037_14, MTV040_4, MTCY98_8, MTCY4…	conserved large membrane protein		2.46												-2.63
Rv0508	0.595	-6.145	0		NP_215022.1	10	conserved hypothetical protein	http://www.genome.ad.jp/dbget-bin/www_bget?mtu:Rv0508	http://www.sanger.ac.uk/Projects/M_tuberculosis/Gene_list/CDS/Rv0508.shtml	UNKNOWN"	/note="Rv0508, (MTCY20G9.35), len: 97 aa. Conserved hypothetical protein, showing similarity with T36269|5123666|CAB45355.1|AL079345 probable redoxin from Streptomyces coelicolor (101 aa), FASTA scores: opt: 160, E(): 3.4e-05, (33.3% identity in 75 aa overlap); and E81943|NMA0966 probable thioredoxin from Neisseria meningitidis group A strain Z2491 (77 aa)."	hypothetical protein				0.595										-3.875	-0.9		-0.895	-0.475
Rv0509	5.885	-4.275	4.78	hemA	NP_215023.1	7	intermediary metabolism and respiration	http://www.genome.ad.jp/dbget-bin/www_bget?mtu:Rv0509	http://www.sanger.ac.uk/Projects/M_tuberculosis/Gene_list/CDS/Rv0509.shtml	INVOLVED IN PORPHYRIN BIOSYNTHESIS BY THE C5 PATHWAY (AT THE FIRST STEP) [CATALYTIC ACTIVITY: GLUTAMYL-TRNA(GLU) + NADPH = GLUTAMATE-1-SEMIALDEHYDE + NADP+ + TRNA(GLU)]."	/note="Rv0509, (MTCY20G9.36), len: 468 aa. Probable hemA, glutamyl-tRNA reductase (EC 1.2.1.-), equivalent to HEM1_MYCLE|P46724 GLUTAMYL-TRNA REDUCTASE from Mycobacterium leprae (467 aa), FASTA scores: opt: 2377, E(): 0, (82.3% identity in 463 aa overlap). Also highly similar (sometimes in part) to others e.g. Q9WX15|HEM1_STRCO GLUTAMYL-TRNA REDUCTASE from Streptomyces coelicolor (581 aa); P16618…	glutamyl-tRNA reductase		3.79					2.095		4.78				-0.34		-3.095		-0.84
Rv0510	0	-8.015	4.73	hemC	NP_215024.1	7	intermediary metabolism and respiration	http://www.genome.ad.jp/dbget-bin/www_bget?mtu:Rv0510	http://www.sanger.ac.uk/Projects/M_tuberculosis/Gene_list/CDS/Rv0510.shtml	INVOLVED IN PORPHYRIN BIOSYNTHESIS BY THE C5 PATHWAY (AT THE FOURTH STEP). TETRAPOLYMERIZATION OF THE MONOPYRROLE PBG INTO THE HYDROXYMETHYLBILANE PREUROPORPHYRINOGEN IN SEVERAL DISCRETE STEPS [CATALYTIC ACTIVITY: 4 porphobilinogen + H2O = hydroxymethylbilane + 4 NH3]."	/note="Rv0510, (MTCY21C8.01-MTCY20G9.37), len: 309 aa. Probable hemC, hydroxymethylbilane synthase (porphobilinogen deaminase) (EC 4.3.1.8), equivalent to HEM3B|Q49808|HEM3_MYCLE PORPHOBILINOGEN DEAMINASE from Mycobacterium leprae (315 aa), FASTA scores: opt: 889, E(): 0, (88.1% identity in 159 aa overlap). Also highly similar to others e.g. Q9WX16|HE31_STRCO PROBABLE PORPHOBILINOGEN DEAMINASE fr…	porphobilinogen deaminase									4.73				-2.325		-3.48		-2.21
Rv0511	0	-4.94	4.36	hemD	YP_177733.1	7	intermediary metabolism and respiration	http://www.genome.ad.jp/dbget-bin/www_bget?mtu:Rv0511	http://www.sanger.ac.uk/Projects/M_tuberculosis/Gene_list/CDS/Rv0511.shtml	Possibly involved in the biosynthesis of siroheme and cobalamin [CATALYTIC ACTIVITY: 2 S-adenosyl-L-methionine + uroporphyrin III = 2 S-adenosyl-L-homocysteine + sirohydrochlorin]."	/note="Rv0511, (MTCY21C8.02), len: 565 aa. Probable hemD (alternate gene name: cysG), uroporphyrin-III C-methyltransferase (EC 2.1.1.107), highly similar to others e.g. CAC31936.1|AL583925 possible uroporphyrin-III C-methyltransferase from Mycobacterium leprae (563 aa); and S72909|CYSG from Mycobacterium leprae (472 aa), FASTA scores: opt: 1946, E(): 0, (83.3% identity in 472 aa overlap); T36265|…	uroporphyrin-III c-methyltransferase									4.36				-2.51		-1.745		-0.18	-0.505
Rv0512	0.6	-5.055	0	hemB	NP_215026.1	7	intermediary metabolism and respiration	http://www.genome.ad.jp/dbget-bin/www_bget?mtu:Rv0512	http://www.sanger.ac.uk/Projects/M_tuberculosis/Gene_list/CDS/Rv0512.shtml	INVOLVED IN PORPHYRIN AND HEME BIOSYNTHESIS (AT THE SECOND STEP) [CATALYTIC ACTIVITY: 2 5-aminolevulinate = porphobilinogen + 2 H2O]."	/note="Rv0512, (MTCY20G10.02),len: 329 aa. Probable hemB, delta-aminolevulinic acid dehydratase (EC 4.2.1.24), equivalent to 46723|HEM2_MYCLE DELTA-AMINOLEVULINIC ACID DEHYDRATASE from Mycobacterium leprae (329 aa). Also highly similar to many e.g. P54919|HEM2_STRCO from Streptomyces coelicolor (330 aa); HEM2_ECOLI|P15002 from Escherichia coli (323 aa), FASTA scores: opt: 942, E(): 0, (47.6% iden…	[delta]-aminolevulinic acid dehydratase		0.6											-1.89		-3.165
Rv0513	0	-7.495	0		NP_215027.1	3	cell wall and cell processes	http://www.genome.ad.jp/dbget-bin/www_bget?mtu:Rv0513	http://www.sanger.ac.uk/Projects/M_tuberculosis/Gene_list/CDS/Rv0513.shtml	UNKNOWN"	/note="Rv0513, (MTCY20G10.03), len: 182 aa. Possible conserved transmembrane protein, with its N-terminus highly similar to S72925|B2168_C1_182 hypothetical protein from Mycobacterium leprae (103 aa), FASTA scores: opt: 217, E(): 8.2e-14, (45.3 % identity in 106 aa overlap)."	probable membrane protein													-0.855	-1.79	-2.24			-2.61
Rv0514	1.225	-6.165	0		NP_215028.1	3	cell wall and cell processes	http://www.genome.ad.jp/dbget-bin/www_bget?mtu:Rv0514	http://www.sanger.ac.uk/Projects/M_tuberculosis/Gene_list/CDS/Rv0514.shtml	UNKNOWN"	/note="Rv0514, (MTCY20G10.04), len: 99 aa. Possible transmembrane protein."	possible membrane protein					1.225									-2.525	-2.185			-1.455
Rv0515	7.79	-0.835	0		NP_215029.1	5	insertion seqs and phages	http://www.genome.ad.jp/dbget-bin/www_bget?mtu:Rv0515	http://www.sanger.ac.uk/Projects/M_tuberculosis/Gene_list/CDS/Rv0515.shtml	UNKNOWN. THOUGHT TO BE REGULATED BY Rv2720|LEXA."	/note="Rv0515, (MTCY20G10.05), len: 503 aa. Part of M. tuberculosis 13E12 repeat family. Almost identical to Rv0336 (99.8% identity in 503 aa overlap), possibly due to a recent gene duplication. Also similar to other M. tuberculosis hypothetical 13E12 repeat proteins e.g. Rv1148c, Rv1945, etc."	conserved hypothetical protein					3.95	2.265	1.575								-0.835
Rv0516c	9.78	-4.525	0		NP_215030.1	10	conserved hypothetical protein	http://www.genome.ad.jp/dbget-bin/www_bget?mtu:Rv0516c	http://www.sanger.ac.uk/Projects/M_tuberculosis/Gene_list/CDS/Rv0516c.shtml	UNKNOWN"	/note="Rv0516c, (MTCY20G10.06c), len: 158 aa. Conserved hypothetical protein, showing some similarity to Rv1365c|MTCY02B10_29 from Mycobacterium tuberculosis (128 aa), FASTA scores: E(): 0.0012, (27.4% identity in 124 aa overlap)."	conserved hypothetical protein	2.825	2.395			4.56										-4.525
Rv0517	0.155	-4.565	0		NP_215031.1	7	intermediary metabolism and respiration	http://www.genome.ad.jp/dbget-bin/www_bget?mtu:Rv0517	http://www.sanger.ac.uk/Projects/M_tuberculosis/Gene_list/CDS/Rv0517.shtml	UNKNOWN; PROBABLY INVOLVED IN CELLULAR METABOLISM."	/note="Rv0517, (MTCY20G10.07), len: 436 aa. Possible acyltransferase (EC 2.3.1.-), integral membrane protein, equivalent (but longer 26 aa in N-terminus) to AAK44761.1|AE006954 putative acyltransferase from Mycobacterium tuberculosis strain CDC1551 (410 aa). Also similar to many acyltransferases e.g. MDMB_STRMY|Q00718 from Streptomyces mycarofaciens (387 aa), FASTA scores: opt: 200, E(): 1.1e-08,…	possible acyltransferase	0.155													-2.415	-2.15
Rv0518	0	-3.085	0		NP_215032.1	3	cell wall and cell processes	http://www.genome.ad.jp/dbget-bin/www_bget?mtu:Rv0518	http://www.sanger.ac.uk/Projects/M_tuberculosis/Gene_list/CDS/Rv0518.shtml	UNKNOWN"	/note="Rv0518, (MTCY20G10.08), len: 231 aa. Possible exported protein; has hydrophobic N-terminus."	hypothetical protein														-0.49	-1.66		-0.935
Rv0519c	0.39	-4.915	0		NP_215033.1	3	cell wall and cell processes	http://www.genome.ad.jp/dbget-bin/www_bget?mtu:Rv0519c	http://www.sanger.ac.uk/Projects/M_tuberculosis/Gene_list/CDS/Rv0519c.shtml	UNKNOWN; COULD HAVE POSSIBLY A LIPOLYTIC ACTIVITY."	/note="Rv0519c, (MTCY20G10.09c), len: 300 aa. Possible conserved membrane protein, with hydrophobic region near N-terminus. Could be a lipase (EC 3.1.-.-). Similar to Rv0774c|MTCY369.19c|A70708 from Mycobacterium tuberculosis (312 aa), FASTA scores: opt: 1092, E(): 0, (57.9% identity in 299 aa overlap). Contains PS00120 Lipases, serine active site."	conserved hypothetical protein						0.39								-2.905	-1.89		-0.12
Rv0520	5.22	-2.9	0		NP_215034.1	7	intermediary metabolism and respiration	http://www.genome.ad.jp/dbget-bin/www_bget?mtu:Rv0520	http://www.sanger.ac.uk/Projects/M_tuberculosis/Gene_list/CDS/Rv0520.shtml	COULD CAUSE METHYLATION."	/note="Rv0520, (MTCY20G10.10), len: 116 aa. Possible fragment of methyltransferase (possibly first part) (EC 2.1.1.-), highly similar to part of several methyltransferases e.g. Q43445|U43683 S-ADENOSYL-L-METHIONINE:DELTA24-STEROL-C-METHYLTRANSFERAS E from Glycine max (Soybean)(367 aa), FASTA scores: opt: 190, E(): 2.3e-12, (39.2% identity in 74 aa overlap). Also some similarity to MTCY19G5_5 from…	similar to methyltransferases				2.92			2.3							-2.445			-0.455
Rv0521	10.365	-3.03	0		YP_177626.1	7	intermediary metabolism and respiration	http://www.genome.ad.jp/dbget-bin/www_bget?mtu:Rv0521	http://www.sanger.ac.uk/Projects/M_tuberculosis/Gene_list/CDS/Rv0521.shtml	COULD CAUSE METHYLATION"	/note="Rv0521, (replaces MTCY20G10.11), len: 101 aa. Possible fragment of methyltransferase (possibly second part) (EC 2.1.1.-), highly similar to C-terminus of several methyltransferases e.g. AAF87203.1|AF216282 sarcosine-dimethylglycine methyltransferase from Halorhodospira halochloris (279 aa). Possibly continuation of Rv0520 but we can find no frameshift to account for this."	hypothetical protein		2.74		4.105	3.52									-0.815	-0.62			-1.595
Rv0522	4.445	-0.92	0	gabP	YP_177734.1	3	cell wall and cell processes	http://www.genome.ad.jp/dbget-bin/www_bget?mtu:Rv0522	http://www.sanger.ac.uk/Projects/M_tuberculosis/Gene_list/CDS/Rv0522.shtml	INVOLVED IN 4-AMINOBUTYRATE (GABA) DEGRADATION PATHWAY. TRANSPORTER FOR GABA. RESPONSIBLE FOR THE TRANSLOCATION OF THE SUBSTRATE ACROSS THE MEMBRANE."	/note="Rv0522, (MTCY20G10.12), len: 434 aa. Probable gabP, GABA permease (gamma-aminobutyrate permease), integral membrane protein, highly similar to others e.g. GABP_ECOLI|P25527 gaba permease from Escherichia coli (466 aa), FASTA scores: opt: 1218, E(): 0, (44.3% identity in 424 aa overlap); etc. Also similar to other M. tuberculosis permeases e.g. MTCY13E10.06c FASTA score: (34.4% identity in …	probable 4-amino butyrate transporter				1.93	2.515									-0.92
Rv0523c	0	-5.43	0		NP_215037.1	10	conserved hypothetical protein	http://www.genome.ad.jp/dbget-bin/www_bget?mtu:Rv0523c	http://www.sanger.ac.uk/Projects/M_tuberculosis/Gene_list/CDS/Rv0523c.shtml	UNKNOWN"	/note="Rv0523c, (MTCY25D10.02), len: 131 aa. Conserved hypothetical protein, showing some similarity to M. tuberculosis proteins Rv1598c|MTCY336.06; and Rv1871c|MTCY336_06|O06592 (136 aa), FASTA scores: opt: 197, E(): 5e-08, (38.4% identity in 99 aa overlap)."	conserved hypothetical protein														-2.095			-3.335
Rv0524	0	-7.74	4.215	hemL	NP_215038.1	7	intermediary metabolism and respiration	http://www.genome.ad.jp/dbget-bin/www_bget?mtu:Rv0524	http://www.sanger.ac.uk/Projects/M_tuberculosis/Gene_list/CDS/Rv0524.shtml	INVOLVED IN PORPHYRIN BIOSYNTHESIS BY THE C5 PATHWAY (AT THE SECOND STEP) [CATALYTIC ACTIVITY: (S)-4-amino-5-oxopentanoate = 5-aminolevulinate]."	/note="Rv0524, (MTCY25D10.03), len: 462 aa. Probable hemL, glutamate-1-semialdehyde 2,1-aminomutase (EC 5.4.3.8), equivalent to P46716|GSA_MYCLE GLUTAMATE-1-SEMIALDEHYDE 2,1-AMINOMUTASE from Mycobacterium leprae (446 aa), FASTA scores: opt: 1532, E(): 0, (82.6% identity in 460 aa overlap). Also highly similar to others e.g. Q9F2S0|GSA_STRCO from Streptomyces coelicolor (438 aa); Q06774|GSA_PROFR …	glutamate-1-semialdehyde aminotransferase									4.215					-3.03	-0.61		-4.1
Rv0525	0	-6.34	4.12		NP_215039.1	10	conserved hypothetical protein	http://www.genome.ad.jp/dbget-bin/www_bget?mtu:Rv0525	http://www.sanger.ac.uk/Projects/M_tuberculosis/Gene_list/CDS/Rv0525.shtml	UNKNOWN"	/note="Rv0525, (MTCY25D10.04), len: 202 aa. Conserved hypothetical protein, equivalent to Q49821|B2168_C3_276|S72912 hypothetical protein from Mycobacterium leprae (202 aa), FASTA scores: opt: 1151, E(): 0, (82.5% identity in 200 aa overlap). Also highly similar to CAC08377.1|AL392176 putative phosphoglycerate mutase from Streptomyces coelicolor (233 aa); and similar to SLL0395|Q55734 hypothetica…	conserved hypothetical protein									4.12				-1.57	-0.075			-4.695
Rv0526	6.1	-3.35	4.175		NP_215040.1	7	intermediary metabolism and respiration	http://www.genome.ad.jp/dbget-bin/www_bget?mtu:Rv0526	http://www.sanger.ac.uk/Projects/M_tuberculosis/Gene_list/CDS/Rv0526.shtml	POSSIBLY ACTS ON THIOREDOXIN"	/note="Rv0526, (MTCY25D10.05), len: 216 aa. Possible thioredoxin protein (thiol-disulfide interchange protein) (EC 1.-.-.-), equivalent to Q49816|U2168C|S72901 hypothetical protein from Mycobacterium leprae (216 aa), FASTA scores: opt: 1144, E(): 0, (78.5% identity in 214 aa overlap). C-terminus shows some similarity to C-terminus of thioredoxins e.g. RESA_BACSU|P35160 resa protein from Bacillus …	conserved hypothetical protein		3.315					2.785		4.175				-0.605	-1.825	-0.92
Rv0527	0	-6.645	4.605	ccdA	YP_177735.1	7	intermediary metabolism and respiration	http://www.genome.ad.jp/dbget-bin/www_bget?mtu:Rv0527	http://www.sanger.ac.uk/Projects/M_tuberculosis/Gene_list/CDS/Rv0527.shtml	POSSIBLY INVOLVED IN CYTOCHROME C SYNTHESIS. MIGHT TRANSFER REDUCING EQUIVALENTS ACROSS THE CYTOPLASMIC MEMBRANE, PROMOTING EFFICIENT DISULFIDE BOND ISOMERIZATION OF PROTEINS LOCALIZED ON THE OUTER SURFACE OF THE MEMBRANE."	/note="Rv0527, (MTCY25D10.06), len: 259 aa. Possible ccdA, cytochrome C-type biogenesis protein, integral membrane protein, equivalent to Q49810|B2168_C1_192|S72890 hypothetical protein from Mycobacterium leprae (262 aa), FASTA scores: opt: 1341, E(): 0, (79.0% identity in 262 aa overlap). Also highly similar to others e.g. CAC08380.1 (253 aa); CCDA_BACSU|P45706 cytochrome C-type biogenesis prote…	cytochrome c-type biogenesis protein									4.605					-2.135			-4.51
Rv0528	0	-12.78	4.65		NP_215042.1	3	cell wall and cell processes	http://www.genome.ad.jp/dbget-bin/www_bget?mtu:Rv0528	http://www.sanger.ac.uk/Projects/M_tuberculosis/Gene_list/CDS/Rv0528.shtml	UNKNOWN"	/note="Rv0528, (MTCY25D10.07), len: 529 aa. Probable conserved transmembrane protein, equivalent (shorter 14 aa in N-terminus) to CAC31926.1|AL583925 conserved membrane protein from Mycobacterium leprae (542 aa). Also highly similar to Q49817|B2168_C2_237|S72902 hypothetical protein from Mycobacterium leprae (364 aa), FASTA scores: opt: 1846, E(): 0, (81.1% identity in 338 aa overlap); and Q49811…	probable membrane protein									4.65				-2.405	-2.25	-3.055		-4.865	-0.205
Rv0529	0.065	-2.45	3.695	ccsA	NP_215041.2	7	intermediary metabolism and respiration	http://www.genome.ad.jp/dbget-bin/www_bget?mtu:Rv0529	http://www.sanger.ac.uk/Projects/M_tuberculosis/Gene_list/CDS/Rv0529.shtml	REQUIRED DURING CYTOCHROME BIOGENESIS AT THE STEP OF HEME ATTACHMENT."	/note="Rv0529, (MTCY25D10.08), len: 324 aa. Possible ccsA, cytochrome C-type biogenesis protein, integral membrane protein, equivalent to NP_302558.1|NC_002677|B2168_C3_281 possible cytochrome C biogenesis protein from Mycobacterium leprae (327 aa), FASTA scores: opt: 1779, E(): 0, (82.9% identity in 327 aa overlap). Also highly similar to others e.g. CAC08382.1|AL392176 putative cytochrome bioge…	cytochrome c-type biogenesis protein					0.065				3.695					-2.45
Rv0530	0	-1.595	0		NP_215044.1	10	conserved hypothetical protein	http://www.genome.ad.jp/dbget-bin/www_bget?mtu:Rv0530	http://www.sanger.ac.uk/Projects/M_tuberculosis/Gene_list/CDS/Rv0530.shtml	UNKNOWN"	/note="Rv0530, (MTCY25D10.09), len: 405 aa. Conserved hypothetical protein, similar in part to other hypothetical proteins e.g. AL031231|SC3C3_3|CAA20252.1 from Streptomyces coelicolor (1083 aa), FASTA scores: opt: 870, E(): 0, (39.5% identity in 443 aa overlap); etc. Also similar to Mycobacterium tuberculosis proteins e.g. Rv3868, Rv0282, Rv1798, etc."	conserved hypothetical protein															-0.03		-1.565
Rv0531	3.49	-1.6	0		NP_215045.1	3	cell wall and cell processes	http://www.genome.ad.jp/dbget-bin/www_bget?mtu:Rv0531	http://www.sanger.ac.uk/Projects/M_tuberculosis/Gene_list/CDS/Rv0531.shtml	UNKNOWN"	/note="Rv0531, (MTCY25D10.10), len: 105 aa. Possible conserved membrane protein, highly similar to Y13803|MLB1306_1|CAA74131.1 hypothetical protein from Mycobacterium leprae (86 aa), FASTA scores: E(): 2.1e-24, (74.4% identity in 86 aa overlap); and NP_302557.1|NC_002677 putative membrane protein from Mycobacterium leprae (111 aa)."	unknown, membrane protein.		3.49															-1.6
Rv0532	0.53	-2.935	0	PE_PGRS6	YP_177736.1	6	PE/PPE	http://www.genome.ad.jp/dbget-bin/www_bget?mtu:Rv0532	http://www.sanger.ac.uk/Projects/M_tuberculosis/Gene_list/CDS/Rv0532.shtml	UNKNOWN"	/note="Rv0532, (MTCY25D10.11), len: 594 aa. Member of the Mycobacterium tuberculosis PE family, PGRS subfamily of gly-rich proteins (see citation below), similar to others e.g. Y0DP_MYCTU|Q50615 from Mycobacterium tuberculosis (498 aa), FASTA scores: opt: 1703, E(): 0, (58.2% identity in 536 aa overlap)."	PE_PGRS-family protein				0.53														-2.935
Rv0533c	0	-6.095	0	fabH	NP_215047.1	1	lipid metabolism	http://www.genome.ad.jp/dbget-bin/www_bget?mtu:Rv0533c	http://www.sanger.ac.uk/Projects/M_tuberculosis/Gene_list/CDS/Rv0533c.shtml	INVOLVED IN FATTY ACID BIOSYNTHESIS. CATALYZES THE CONDENSATION REACTION OF FATTY ACID SYNTHESIS BY THE ADDITION TO AN ACYL ACCEPTOR OF TWO CARBONS FROM MALONYL-ACP. KAS III CATALYZES THE FIRST CONDENSATION REACTION WHICH INITIATES FATTY ACID SYNTHESIS AND MAY THEREFORE PLAY A ROLE IN GOVERNING THE TOTAL RATE OF FATTY ACID PRODUCTION. POSSESSES BOTH ACETOACETYL-ACP SYNTHASE AND ACETYL TRANSACYLAS…	/note="Rv0533c, (MTCY25D10.12c), len: 335 aa. fabH (alternate gene name: mtFabH), 3-oxoacyl-[acyl-carrier protein] synthase III (EC 2.3.1.41) (see citations below), highly similar to others e.g. Q54206|FABH from STREPTOMYCES GLAUCESCENS (333 aa), FASTA scores: opt: 1109, E(): 0, (51.4% identity in 333 aa overlap); FABH_ECOLI|P24249 3-oxoacyl-[acyl-carrier-protein] synthase III (317 aa), FASTA sco…	[beta]-ketoacyl-ACP synthase III														-0.085	-1.3		-4.71
Rv0534c	1.88	-8.52	0	menA	NP_215048.1	7	intermediary metabolism and respiration	http://www.genome.ad.jp/dbget-bin/www_bget?mtu:Rv0534c	http://www.sanger.ac.uk/Projects/M_tuberculosis/Gene_list/CDS/Rv0534c.shtml	INVOLVED IN MENAQUINONE BIOSYNTHESIS. CONVERSION OF 1,4-DIHYDROXY-2-NAPHTHOATE (DHNA) TO DIMETHYLMENAQUINONE (DMK). ATTACHES OCTAPRENYLPYROPHOSPHATE, A MEMBRANE-BOUND 40-CARBON SIDE CHAIN TO DHNA. THE CONVERSION OF DHNA TO DMK PROCEEDS IN THREE STAGES: THE REMOVAL OF THE CARBOXYL GROUP OF DHNA AS CO2, THE ATTACHMENT OF THE ISOPRENOID SIDE CHAIN, AND A QUINOL-TO-QUINONE OXIDATION, WHICH IS THOUGHT…	/note="Rv0534c, (MTCY25D10.13c), len: 292 aa. Probable menA, 1,4-dihydroxy-2-naphthoate octaprenyltransferase (EC 2.5.1.-), integral membrane protein, equivalent to Y13803|MLB1306_2|NP_302556.1 probable 4-dihydroxy-2-naphthoate octaprenyltransferase from Mycobacterium leprae (294 aa), FASTA scores: opt: 1509, E(): 0, (80.2% identity in 288 aa overlap). Also highly similar to others e.g. MENA_ECOL…	4-dihydroxy-2-naphthoate octaprenyltransferase				1.6	0.28									-3.815			-1.97	-2.735
Rv0535	1.855	-0.635	0	pnp	NP_215049.1	7	intermediary metabolism and respiration	http://www.genome.ad.jp/dbget-bin/www_bget?mtu:Rv0535	http://www.sanger.ac.uk/Projects/M_tuberculosis/Gene_list/CDS/Rv0535.shtml	PHOSPHORYLATES 5'-methylthioadenosin [CATALYTIC ACTIVITY: 5'-methylthioadenosine + phosphate = adenine + 5-methylthio-D-ribose 1-phosphate]."	/note="Rv0535, (MTCY25D10.14c), len: 264 aa. Probable pnp, 5'-methylthioadenosine phosphorylase (EC 2.4.2.28), highly similar to others e.g. CAB90972.1|AL355832 putative methylthioadenosine phosphorylase from Streptomyces coelicolor (280 aa); etc. Also similar to Rv3307|deoD PROBABLE PURINE NUCLEOSIDE PHOSPHORYLASE (EC 2.4.2.1) from Mycobacterium tuberculosis (268 aa). BELONGS TO THE PNP/MTAP FAM…	phosphorylase from Pnp/MtaP family 2				1.665		0.19								-0.635
Rv0536	1.62	-2.685	0	galE3	YP_177737.1	7	intermediary metabolism and respiration	http://www.genome.ad.jp/dbget-bin/www_bget?mtu:Rv0536	http://www.sanger.ac.uk/Projects/M_tuberculosis/Gene_list/CDS/Rv0536.shtml	POSSIBLY INVOLVED IN GALACTOSE METABOLISM [CATALYTIC ACTIVITY: UDP-GLUCOSE = UDP-GALACTOSE]."	/note="Rv0536, (MTCY25D10.15), len: 346 aa. Possible galE3, UDP-glucose 4-epimerase (EC 5.1.3.2), highly similar to CAB76986.1|AL159178 putative epimerase from Streptomyces coelicolor (334 aa); and similar to other epimerases e.g. NP_436775.1|NC_003078 putative NDP-glucose dehydrataseepimerase protein from Sinorhizobium meliloti (368 aa); AF143772|AF143772_7 GepiA from Mycobacterium avium strain …	UDP-glucose 4-epimerase				0.27	1.35												-2.685
Rv0537c	0.955	-1.905	0		NP_215051.1	3	cell wall and cell processes	http://www.genome.ad.jp/dbget-bin/www_bget?mtu:Rv0537c	http://www.sanger.ac.uk/Projects/M_tuberculosis/Gene_list/CDS/Rv0537c.shtml	UNKNOWN"	/note="Rv0537c, (MTCY25D10.16c), len: 477 aa. Probable integral membrane protein, showing weak similarity to YDNK_STRCO|P40180 hypothetical 41.2 kDa protein from Streptomyces coelicolor (411 aa), FASTA scores: opt: 122, E(): 0.85, (28.2% identity in 373 aa overlap)."	unknown, possible membrane protein,						0.955											-1.905
Rv0538	2.865	-0.81	0		NP_215052.1	3	cell wall and cell processes	http://www.genome.ad.jp/dbget-bin/www_bget?mtu:Rv0538	http://www.sanger.ac.uk/Projects/M_tuberculosis/Gene_list/CDS/Rv0538.shtml	UNKNOWN"	/note="Rv0538, (MTCY25D10.17), len: 548 aa. Possible conserved membrane protein. Middle region highly similar to AAB63811.1|AF009829|MBE4863a|O32850 unknown protein from Mycobacterium bovis (295 aa) possible transmembrane protein with a repetitive proline, threonine-rich region at C-terminus."	possible transmembrane protein		1.765		0.03		1.07											-0.81
Rv0539	5.425	0	0		NP_215053.1	7	intermediary metabolism and respiration	http://www.genome.ad.jp/dbget-bin/www_bget?mtu:Rv0539	http://www.sanger.ac.uk/Projects/M_tuberculosis/Gene_list/CDS/Rv0539.shtml	SUBSTRATE (SUGAR) UNKNOWN [CATALYTIC ACTIVITY: NDP-sugar + dolichyl phosphate = NDP + dolichyl sugar phosphate]."	/note="Rv0539, (MTCY25D10.18), len: 210 aa. Probable dolichol-P-sugar synthase (EC 2.4.1.-), highly similar to CAB76989.1|AL159178 putative glycosyltransferase from Streptomyces coelicolor (242 aa), and similar to various dolichol-P-sugar synthetases and sugar transferases e.g. NP_126257.1|NC_000868 DOLICHYL-PHOSPHATE MANNOSE SYNTHASE RELATED PROTEIN from Pyrococcus abyssi (211 aa); N-terminus of…	probable glycosyltransferase	2.43	2.995
Rv0540	5.89	-3.505	3.005		NP_215054.1	10	conserved hypothetical protein	http://www.genome.ad.jp/dbget-bin/www_bget?mtu:Rv0540	http://www.sanger.ac.uk/Projects/M_tuberculosis/Gene_list/CDS/Rv0540.shtml	UNKNOWN"	/note="Rv0540, (MTCY25D10.19), len: 220 aa. Conserved hypothetical protein, similar to hypothetical proteins from Streptomyces coelicolor: CAB76990.1|AL159178 (213 aa); N-terminus of BAA84086.1|AB032065 (446 aa); and CAB61872.1|AL133252|SCE46_21 (210 aa), FASTA scores: opt: 267, E(): 5.3e-10, (32.7% identity in 202 aa overlap). Also some similarity with D90913_63|PCC6803 from Synecho cystis sp (2…	conserved hypothetical protein				2.63	3.26				3.005					-3.505
Rv0541c	4.325	-6.88	3.735		NP_215055.1	3	cell wall and cell processes	http://www.genome.ad.jp/dbget-bin/www_bget?mtu:Rv0541c	http://www.sanger.ac.uk/Projects/M_tuberculosis/Gene_list/CDS/Rv0541c.shtml	UNKNOWN"	/note="Rv0541c, (MTCY25D10.20c), len: 449 aa. Probable conserved integral membrane protein, highly similar (except first 40 residues) to CAB76994.1|AL159178 putative integral membrane protein from Streptomyces coelicolor (456 aa). Also some similarity to Q13724|GCS1_HUMAN MANNOSYL-OLIGOSACCHARIDE GLUCOSIDASE (834 aa), FASTA scores: opt: 150, E(): 0.013, (27.1% identity in 339 aa overlap). Contain…	unknown membrane protein					4.325				3.735					-3.845			-3.035
Rv0542c	0.905	-3.67	2.52	menE	NP_215056.1	7	intermediary metabolism and respiration	http://www.genome.ad.jp/dbget-bin/www_bget?mtu:Rv0542c	http://www.sanger.ac.uk/Projects/M_tuberculosis/Gene_list/CDS/Rv0542c.shtml	INVOLVED IN MENAQUINONE BIOSYNTHESIS. O-SUCCINYLBENZOIC ACID (OSB) TO O-SUCCINYLBENZOYL-COA (OSB-COA) [CATALYTIC ACTIVITY: ATP + O-succinylbenzoate + CoA = AMP + diphosphate + O-succinylbenzoyl-CoA]."	/note="Rv0542c, (MTCY25D10.21c), len: 362 aa. Possible menE, O-succinylbenzoic acid-CoA ligase (EC 6.2.1.26), highly similar to Q50170|AAA63145.1|U15187|XCLB 4-Coumarate--CoA ligase from Mycobacterium leprae (352 aa), FASTA scores: opt: 1815, E(): 0, (78.9% identity in 351 aa overlap). Also similar to N-terminus of acid-CoA ligases e.g. NP_471116.1|NC_003212 O-succinylbenzoic acid-CoA ligase from…	o-succinylbenzoic acid-CoA ligase					0.905				2.52						-3.49		-0.18
Rv0543c	0.455	-8.765	0		NP_215057.1	10	conserved hypothetical protein	http://www.genome.ad.jp/dbget-bin/www_bget?mtu:Rv0543c	http://www.sanger.ac.uk/Projects/M_tuberculosis/Gene_list/CDS/Rv0543c.shtml	UNKNOWN"	/note="Rv0543c, (MTCY25D10.22c), len: 100 aa. Conserved hypothetical protein, equivalent to Q50171|MLU15187_32|NP_302469.1|NC_002677 conserved hypothetical protein from Mycobacterium leprae (100 aa), FASTA scores: opt: 493, E(): 6.1e-30, (73.5% identity in 98 aa overlap). Some similarity to Rv3046c|NP_217562.1 from Mycobacterium tuberculosis."	conserved hypothetical protein		0.455												-2.93	-3.6		-0.875	-1.36
Rv0544c	2.75	-7.4	0		NP_215058.1	3	cell wall and cell processes	http://www.genome.ad.jp/dbget-bin/www_bget?mtu:Rv0544c	http://www.sanger.ac.uk/Projects/M_tuberculosis/Gene_list/CDS/Rv0544c.shtml	UNKNOWN"	/note="Rv0544c, (MTCY25D10.23c), len: 92 aa. Possible conserved transmembrane protein, equivalent to NP_302470.1|NC_002677 possible membrane protein from Mycobacterium leprae (96 aa); and shows some similarity to MLU15187_33|Q50172|U296V from Mycobacterium leprae (36 aa), FASTA scores: opt: 151, E(): 2.1e-05, (71.4% identity in 35 aa overlap). Also some similarity with VATL_NEPNO|Q26250 vacuolar …	membrane protein							2.75							-2.395	-1.155		-3.85
Rv0545c	0	-10.48	0	pitA	NP_215059.1	3	cell wall and cell processes	http://www.genome.ad.jp/dbget-bin/www_bget?mtu:Rv0545c	http://www.sanger.ac.uk/Projects/M_tuberculosis/Gene_list/CDS/Rv0545c.shtml	INVOLVED IN LOW-AFFINITY INORGANIC PHOSPHATE TRANSPORT ACROSS THE MEMBRANE. RESPONSIBLE FOR THE TRANSLOCATION OF THE SUBSTRATE ACROSS THE MEMBRANE."	/note="Rv0545c, (MTCY25D10.24c), len: 417 aa. Probable pitA, low-affinity inorganic phosphate transporter, integral membrane protein, equivalent to Q50173|NP_302471.1 pitA from Mycobacterium leprae (414 aa), FASTA scores: opt: 2035, E(): 0, (76.3% identity in 418 aa overlap). Also highly similar to others e.g. CAB59461.1|AL132644 putative low-affinity phosphate transport protein from Streptomyces…	low-affinity inorganic phosphate transporter													-2.475		-4.485		-3.52
Rv0546c	2.81	-5.59	0		NP_215060.1	10	conserved hypothetical protein	http://www.genome.ad.jp/dbget-bin/www_bget?mtu:Rv0546c	http://www.sanger.ac.uk/Projects/M_tuberculosis/Gene_list/CDS/Rv0546c.shtml	UNKNOWN"	/note="Rv0546c, (MTCY25D10.25c), len: 128 aa. Conserved hypothetical protein, equivalent to AAA63111.1|U15187|Q50174|U296X hypothetical protein from Mycobacterium leprae (144 aa), FASTA scores: opt: 748, E(): 0, (84.2% identity in 133 aa overlap). Also highly similar to CAB95979.1|AL360034 conserved hypothetical protein from Streptomyces coelicolor (130 aa); and similar to AE000854_8|O26852 S-D-L…	conserved hypothetical protein	0.835						1.975							-2.1	-1.495		-1.995
Rv0547c	0	-5.76	0		NP_215061.1	7	intermediary metabolism and respiration	http://www.genome.ad.jp/dbget-bin/www_bget?mtu:Rv0547c	http://www.sanger.ac.uk/Projects/M_tuberculosis/Gene_list/CDS/Rv0547c.shtml	UNKNOWN; PROBABLY INVOLVED IN CELLULAR METABOLISM."	/note="Rv0547c, (MTCY25D10.26c), len: 294 aa. Possible oxidoreductase (EC 1.-.-.-), similar to various oxidoreductases e.g. fatty acyl-CoA reductase from Acinetobacter calcoaceticus (295 aa); NP_280196.1|NC_002607 3-oxoacyl-[acyl-carrier-protein] reductase from Halobacterium sp. NRC-1 (255 aa); NP_349214.1|NC_003030 Short-chain alcohol dehydrogenase family protein from Clostridium acetobutylicum …	putative oxidoreductase														-0.28	-2.84		-2.64
Rv0548c	3.39	-0.77	0	menB	NP_215062.1	7	intermediary metabolism and respiration	http://www.genome.ad.jp/dbget-bin/www_bget?mtu:Rv0548c	http://www.sanger.ac.uk/Projects/M_tuberculosis/Gene_list/CDS/Rv0548c.shtml	INVOLVED IN MENAQUINONE BIOSYNTHESIS. CONVERT O-SUCCINYLBENZOYL-CoA (OSB-COA) TO 1,4-DIHYDROXY-2-NAPHTHOIC ACID (DHNA) [CATALYTIC ACTIVITY: O-succinylbenzoyl-CoA = 1,4-dihydroxy-2-naphthoate + CoA]."	/note="Rv0548c, (MTCY25D10.27c), len: 314 aa. Probable menB, naphthoate synthase (dihydroxynaphthonic acid synthase) (EC 4.1.3.36), equivalent to NP_302473.1|NC_002677 naphthoate synthase from Mycobacterium leprae (300 aa). Also similar to others e.g. MENB_ECOLI|P27290 naphthoate synthase from Escherichia coli (285 aa), FASTA scores: opt: 599, E(): 9.3e-33, (48.1 identity in 285 aa overlap); etc.…	naphthoate synthase					2.015	1.375									-0.05		-0.72
Rv0549c	7.385	0	0		NP_215063.1	10	conserved hypothetical protein	http://www.genome.ad.jp/dbget-bin/www_bget?mtu:Rv0549c	http://www.sanger.ac.uk/Projects/M_tuberculosis/Gene_list/CDS/Rv0549c.shtml	UNKNOWN"	/note="Rv0549c, (MTCY25D10.28c), len: 137 aa. Conserved hypothetical protein, similar to Rv0960, Rv0065, and Rv1720c from Mycobacterium tuberculosis."	conserved hypothetical protein			2.61	2.435	2.34
Rv0550c	10.74	0	0		NP_215064.1	16	conserved hypothetical protein with an orthologue in M. bovis	http://www.genome.ad.jp/dbget-bin/www_bget?mtu:Rv0550c	http://www.sanger.ac.uk/Projects/M_tuberculosis/Gene_list/CDS/Rv0550c.shtml	UNKNOWN"	/note="Rv0550c, (MTCY25D10.29c), len: 88 aa. Hypothetical unknown protein."	hypothetical protein		3.95		2.425	4.365
Rv0551c	6.295	-3	0	fadD8	NP_215065.1	1	lipid metabolism	http://www.genome.ad.jp/dbget-bin/www_bget?mtu:Rv0551c	http://www.sanger.ac.uk/Projects/M_tuberculosis/Gene_list/CDS/Rv0551c.shtml	UNKNOWN, BUT INVOLVED IN LIPID DEGRADATION."	/note="Rv0551c, (MTCY25D10.30c), len: 571 aa. Probable fadD8, fatty-acid-CoA synthetase (EC 6.2.1.-), similar to many e.g. LCFA_ECOLI|P29212 long-chain-fatty-acid--CoA ligase (561 aa), FASTA scores: opt: 585, E(): 9.5e-30, (28.7% identity in 536 aa overlap); etc. Contains PS00455 Putative AMP-binding domain signature. Note other possible start sites exist downstream of this start."	acyl-CoA synthase				1.74	4.27		0.285							-3
Rv0552	3.89	-1.63	0		NP_215066.1	10	conserved hypothetical protein	http://www.genome.ad.jp/dbget-bin/www_bget?mtu:Rv0552	http://www.sanger.ac.uk/Projects/M_tuberculosis/Gene_list/CDS/Rv0552.shtml	UNKNOWN"	/note="Rv0552, (MTCY25D10.31), len: 534 aa. Conserved hypothetical protein, similar to others from several organisms. Also shows some similarity with regulatory proteins e.g. AEPA_ERWCA|Q06555 exoenzymes regulatory protein aepA [Precursor] from Erwinia carotovora (465 aa), FASTA scores: opt: 278, E(): 7.6e-11, (23.0% identity in 408 aa overlap). Also similar to Z99119|BSUB0016_28 from Bacillus su…	putative transcriptional regulator					3.89									-1.63
Rv0553	2.035	-2.95	2.16	menC	NP_215067.1	7	intermediary metabolism and respiration	http://www.genome.ad.jp/dbget-bin/www_bget?mtu:Rv0553	http://www.sanger.ac.uk/Projects/M_tuberculosis/Gene_list/CDS/Rv0553.shtml	POSSIBLY INVOLVED IN MENAQUINONE BIOSYNTHESIS. CATALYZES A SYN CYCLOISOMERIZATION [CATALYTIC ACTIVITY: 2,5-dihydro-5-oxofuran-2-acetate = cis,cis-hexadienedioate]."	/note="Rv0553, (MTCY25D10.32), len: 326 aa. Probable menC, muconate cycloisomerase (EC 5.5.1.1), equivalent to NP_302476.1|NC_002677 putative isomerase/racemase from Mycobacterium leprae (334 aa). Also similar to other muconate cycloisomerases e.g. TCBD_PSESP|P27099 chloromuconate cycloisomerase (370 aa), FASTA scores: opt: 249, E(): 7.8e-09, (32.7% identity in 199 aa overlap). Also similar to O-…	o-succinylbenzoate-CoA synthase					2.035				2.16					-1.215				-1.735
Rv0554	2.935	-3.43	0	bpoC	NP_215068.1	0	virulence, detoxification, adaptation	http://www.genome.ad.jp/dbget-bin/www_bget?mtu:Rv0554	http://www.sanger.ac.uk/Projects/M_tuberculosis/Gene_list/CDS/Rv0554.shtml	SUPPOSED INVOLVED IN DETOXIFICATION REACTIONS."	/note="Rv0554, (MTCY25D10.33), len: 262 aa. Possible bpoC, peroxidase (non-haem peroxidase) (EC 1.11.1.-), equivalent to NP_302477.1|NC_002677 putative hydrolase from Mycobacterium leprae (265 aa). Also highly similar or similar to various hydrolases and peroxidases e.g. CAB38877.1|AL035707|T36181 probable hydrolase from Streptomyces coelicolor (272 aa); CAC48368.1|Y16952 putative hydrolase from …	probable non-heme bromoperoxidase							2.935								-3.115		-0.315
Rv0555	0	-0.66	4.075	menD	NP_215069.1	7	intermediary metabolism and respiration	http://www.genome.ad.jp/dbget-bin/www_bget?mtu:Rv0555	http://www.sanger.ac.uk/Projects/M_tuberculosis/Gene_list/CDS/Rv0555.shtml	INVOLVED IN MENAQUINONE BIOSYNTHESIS (AT THE FIRST STEP) [CATALYTIC ACTIVITY 1: ISOCHORISMATE + 2-KETOGLUTARATE = 2-SUCCINYL-6-HYDROXY-2,4-CYCLOHEXADIENE-1-CARBOXYLATE + PYRUVATE + CO(2)] [CATALYTIC ACTIVITY 2: 2-OXOGLUTARATE = SUCCINATE SEMIALDEHYDE + CO(2)]."	/note="Rv0555, (MTCY25D10.34), len: 554 aa. Probable menD, menaquinone biosynthesis protein, including 2-succinyl-6-hydroxy-2,4-cyclohexadiene-1-carboxylate synthase (EC 4.1.3.-) and 2-oxoglutarate decarboxylase (EC 4.1.1.71) activities. Equivalent to NP_302478.1|NC_002677 putative 2-succinyl-6-hydroxy-2,4-cyclohexadiene-1-carboxylate synthase / 2-oxoglutarate decarboxylase from Mycobacterium lep…	2-succinyl-6-hydroxy-2,4-cyclohexadiene-1-carboxylate									4.075				-0.66
Rv0556	1.075	-2.45	1.96		NP_215070.1	3	cell wall and cell processes	http://www.genome.ad.jp/dbget-bin/www_bget?mtu:Rv0556	http://www.sanger.ac.uk/Projects/M_tuberculosis/Gene_list/CDS/Rv0556.shtml	UNKNOWN"	/note="Rv0556, (MTCY25D10.35), len: 171 aa. Probable conserved transmembrane protein, equivalent to NP_302479.1|NC_002677 putative membrane protein from Mycobacterium leprae (175 aa)."	possible membrane protein							1.075		1.96						-2.45
Rv0557	3.225	-0.09	2.335	pimB	NP_215071.1	1	lipid metabolism	http://www.genome.ad.jp/dbget-bin/www_bget?mtu:Rv0557	http://www.sanger.ac.uk/Projects/M_tuberculosis/Gene_list/CDS/Rv0557.shtml	INVOLVED IN LIPOARABINOMANNAN (LAM) BIOSYNTHESIS."	/note="Rv0557, (MTCY25D10.36), len: 378 aa. pimB (alternate gene name: mtfB), mannosyltransferase (EC 2.4.1.-) (see citation below), similar to other various transferases e.g. NP_243554.1|NC_002570 alpha-D-mannose-alpha(1-6)phosphatidyl myo-inositol monomannoside transferase from Bacillus halodurans (381 aa); NP_249533.1|NC_002516 probable glycosyl transferase from Pseudomonas aeruginosa (406 aa)…	conserved hypothetical protein		1.68			1.545				2.335									-0.09
Rv0558	1.49	-4.035	2.71	menH	YP_177738.1	7	intermediary metabolism and respiration	http://www.genome.ad.jp/dbget-bin/www_bget?mtu:Rv0558	http://www.sanger.ac.uk/Projects/M_tuberculosis/Gene_list/CDS/Rv0558.shtml	INVOLVED IN MENAQUINONE BIOSYNTHESIS (AT THE LAST STEP) CONVERTS DMKH2 INTO MKH2 [CATALYTIC ACTIVITY: S-ADENOSYL-L-METHIONINE + DEMETHYLMENAQUINOL = S-ADENOSYL-L-HOMOCYSTEINE + MENAQUINOL]."	/note="Rv0558, (MTCY25D10.37), len: 234 aa. Probable menH (alternate gene name: menG), ubiquinone/menaquinone biosynthesis methlytransferase (2-heptaprenyl-1,4-naphthoquinone methyltransferase) (EC 2.1.1.-), equivalent to NP_302480.1|NC_002677 putative ubiquinone/menaquinone biosynthesis methyltransferase from Mycobacterium leprae (238 aa). Also highly similar to others e.g. CAB44537.1|AL078618|T…	ubiquinone/menaquinone biosynthesis methyltransferase		1.49							2.71						-4.035
Rv0559c	7.055	-5.38	0		NP_215073.1	3	cell wall and cell processes	http://www.genome.ad.jp/dbget-bin/www_bget?mtu:Rv0559c	http://www.sanger.ac.uk/Projects/M_tuberculosis/Gene_list/CDS/Rv0559c.shtml	UNKNOWN"	/note="Rv0559c, (MTCY25D10.38c), len: 112 aa. Possible conserved secreted protein, similar to NP_302481.1|NC_002677 putative secreted protein from Mycobacterium leprae (112 aa). Also similar to Y08B_MYCTU|Q11048 hypothetical 11.6 kDa protein FASTA scores: opt: 111, E(): 011, (25.4% identity in 114 aa overlap). Contains possible N-terminal signal sequence."	possible exported		1.24		1.57	4.245										-3.39		-1.99
Rv0560c	5.755	-0.46	0		NP_215074.1	7	intermediary metabolism and respiration	http://www.genome.ad.jp/dbget-bin/www_bget?mtu:Rv0560c	http://www.sanger.ac.uk/Projects/M_tuberculosis/Gene_list/CDS/Rv0560c.shtml	POSSIBLY CAUSES METHYLATION"	/note="Rv0560c, (MTCY25D10.39c), len: 271 aa. Possible benzoquinone methyltransferase (EC 2.1.1.-) (see citation below), similar to other hypothetical proteins and methyltransferases e.g. Q54300 METHYLTRANSFERASE (211 aa), FASTA scores: opt: 203, E(): 4.8e-07, (30.9% identity in 136 aa overlap). Similar to Rv3699, Rv1377c, Rv2675c, etc from Mycobacterium tuberculosis. Rv0560c can be induced by sa…	methyl transferase					4.775	0.98												-0.46
Rv0561c	1.65	0	0		NP_215075.1	7	intermediary metabolism and respiration	http://www.genome.ad.jp/dbget-bin/www_bget?mtu:Rv0561c	http://www.sanger.ac.uk/Projects/M_tuberculosis/Gene_list/CDS/Rv0561c.shtml	UNKNOWN; PROBABLY INVOLVED IN CELLULAR METABOLISM."	/note="Rv0561c, (MTCY25D10.40c), len: 408 aa. Possible oxidoreductase (EC 1.-.-.-), highly similar (except in first 30 aa) to NP_302482.1|NC_002677 putative FAD-linked oxidoreductase from Mycobacterium leprae (408 aa). Also similar to T34627 probable electron transfer oxidoreductase from Streptomyces coelicolor (430 aa); and some bacteriochlorophyll synthases e.g. NP_069300.1|NC_000917 bacterioch…	similar to squalene monooxygenase		1.3		0.155	0.195
Rv0562	1.235	-3.5	2.44	grcC1	NP_215076.1	7	intermediary metabolism and respiration	http://www.genome.ad.jp/dbget-bin/www_bget?mtu:Rv0562	http://www.sanger.ac.uk/Projects/M_tuberculosis/Gene_list/CDS/Rv0562.shtml	POSSIBLY SUPPLIES POLYPRENYL DIPHOSPHATE."	/note="Rv0562, (MTCY25D10.41), len: 335 aa. Probable grcC1, polyprenyl diphosphate synthetase (EC 2.5.1.-), equivalent to NP_302483.1|NC_002677 polyprenyl diphosphate synthase component from Mycobacterium leprae (330 aa). Also similar to others (generally hepta (EC 2.5.1.30) or hexaprenyl) e.g. GRC3_BACSU|P31114 probable heptaprenyl diphosphate syntetase (348 aa), FASTA scores: opt: 599, E(): 4e-…	heptaprenyl diphosphate synthase II				0.245	0.99				2.44						-3.5
Rv0563	15.86	-2.125	0	htpX	NP_215077.1	0	virulence, detoxification, adaptation	http://www.genome.ad.jp/dbget-bin/www_bget?mtu:Rv0563	http://www.sanger.ac.uk/Projects/M_tuberculosis/Gene_list/CDS/Rv0563.shtml	POSSIBLY INVOLVED IN ADAPTATION. HYDROLIZES SPECIFIC PEPTIDES AND/OR PROTEINS."	/note="Rv0563, (MTV039.01, MTCY25D10.42), len: 242 aa (alternative start at position 654006). Probable htpX, protease heat shock protein X (EC 3.4.24.-) (transmembrane protein), equivalent to NP_302484.1|NC_002677 putative peptidase from Mycobacterium leprae (287 aa). Also highly similar to others e.g. CAC08262.1|AL392146 putative peptidase from Streptomyces coelicolor (287 aa); NP_387431.1|NC_00…	probable (transmembrane) heat shock protein	2.775	3.82		4.32	4.945													-2.125
Rv0564c	4.205	-1.47	0	gpdA1	NP_215078.1	1	lipid metabolism	http://www.genome.ad.jp/dbget-bin/www_bget?mtu:Rv0564c	http://www.sanger.ac.uk/Projects/M_tuberculosis/Gene_list/CDS/Rv0564c.shtml	Involved in de novo phospholipid biosynthesis; glycerol-3 phosphate formation [CATALYTIC ACTIVITY: Sn-glycerol 3-phosphate + NAD(P)+ = glycerone phosphate + NAD(P)H]."	/note="Rv0564c, (MTV039.02c), len: 341 aa. Possible gpdA1(alternate gene names: gpsA, glyC), glycerol-3-phosphate dehydrogenase [NAD(P)+] dependent (EC 1.1.1.94), similar to many other glycerol-3-phosphate dehydrogenases e.g. P46919|GPDA_BACSU from Bacillus subtilis (345 aa), FASTA scores: opt: 731, E(): 0, (37.3% identity in 332 aa overlap); etc. Also similar to Rv2982c|gpdA2|MTCY349.05|Z83018|M…	glycerol-3-phosphate dehydrogenase					4.205									-1.47
Rv0565c	1.215	-0.425	0		NP_215079.1	7	intermediary metabolism and respiration	http://www.genome.ad.jp/dbget-bin/www_bget?mtu:Rv0565c	http://www.sanger.ac.uk/Projects/M_tuberculosis/Gene_list/CDS/Rv0565c.shtml	UNKNOWN; PROBABLY INVOLVED IN CELLULAR METABOLISM."	/note="Rv0565c, (MTV039.03c), len: 486 aa. Probable monoxygenase (EC 1.14.-.-), highly similar to NP_301173.1|NC_002677 putative monooxygenase from Mycobacterium leprae (494 aa). Also highly similar to others e.g. NP_421371.1|NC_002696 monooxygenase (flavin-binding family) from Caulobacter crescentus (498 aa); C-terminus of NP_051574.1|NC_000958 arylesterase/monoxygenase from Deinococcus radiodur…	Probable monooxygenasemonoxygenase						1.135	0.08										-0.425
Rv0566c	0.01	-2.645	4.565		NP_215080.1	10	conserved hypothetical protein	http://www.genome.ad.jp/dbget-bin/www_bget?mtu:Rv0566c	http://www.sanger.ac.uk/Projects/M_tuberculosis/Gene_list/CDS/Rv0566c.shtml	UNKNOWN"	/note="Rv0566c, (MTV039.04c), len: 163 aa. Conserved hypothetical protein, similar to others e.g. P77482|YAJQ_ECOLI HYPOTHETICAL 19.0 KDa PROTEIN from Escherichia coli (169 aa), FASTA scores: opt: 422, E(): 5.4e-20, (44.1 identity in 161 aa overlap); etc. TBparse score is 0.844."	conserved hypothetical protein					0.01						4.565				-1.33		-1.315
Rv0567	1.225	-6.46	0		NP_215081.1	7	intermediary metabolism and respiration	http://www.genome.ad.jp/dbget-bin/www_bget?mtu:Rv0567	http://www.sanger.ac.uk/Projects/M_tuberculosis/Gene_list/CDS/Rv0567.shtml	CAUSES METHYLATION"	/note="Rv0567, (MTV039.05), len: 339 aa. Probable methyltransferase (EC 2.1.1.-), similar to several e.g. P39896|TCMO_STRGA TETRACENOMYCIN POLYKETIDE SYNTHESIS 8-O-METHYLTRANSFERASE from Streptomyces glaucescens (339 aa), FASTA scores: opt: 685, E(): 0, (35.8% identity in 335 aa overlap); P10950|HIOM_BOVIN HYDROXYINDOLE O-METHYLTRANSFERASE (EC 2.1.1.4) from Bos taurus (345 aa), FASTA scores: opt:…	Probable methyltransferase		1.225													-1.935		-2.225	-2.3
Rv0568	0	-3.41	0	cyp135B1	NP_215082.1	7	intermediary metabolism and respiration	http://www.genome.ad.jp/dbget-bin/www_bget?mtu:Rv0568	http://www.sanger.ac.uk/Projects/M_tuberculosis/Gene_list/CDS/Rv0568.shtml	CYTOCHROMES P450 ARE A GROUP OF HEME-THIOLATE MONOOXYGENASES. THEY OXIDIZE A VARIETY OF STRUCTURALLY UNRELATED COMPOUNDS, INCLUDING STEROIDS, FATTY ACIDS, AND XENOBIOTICS."	/note="Rv0568, (MT0594, MTV039.06), len: 472 aa. Possible cyp135B1, cytochrome P450 (EC 1.14.-.-), similar to putative cytochrome P-450 monoxygenases and other cytochrome P-450 related enzymes e.g. P29980|CPXN_ANASP PROBABLE CYTOCHROME P450 from Anabaena sp. strain PCC 7120 (459 aa), FASTA scores: opt: 525, E(): 7.2e-27, (31.9% identity in 417 aa overlap); etc. Also similar to others from Mycobac…	similar too MTCY63.32c cytochrome P-450																	-3.41
Rv0569	15.21	-2.71	0		NP_215083.1	10	conserved hypothetical protein	http://www.genome.ad.jp/dbget-bin/www_bget?mtu:Rv0569	http://www.sanger.ac.uk/Projects/M_tuberculosis/Gene_list/CDS/Rv0569.shtml	UNKNOWN"	/note="Rv0569, (MTV039.07), len: 88 aa. Conserved hypothetical protein. C-terminus highly similar to AAA63065.1|U15184|MLU15184_10 hypothetical protein from Mycobacterium leprae (53 aa), FASTA scores: opt: 140, E(): 0.0046, (64.7% identity in 34 aa overlap). Also similar to T36824|SCI35.11 hypothetical protein from Streptomyces coelicolor (64 aa); and N-terminus of T36956 probable DNA-binding pro…	conserved hypothetical protein		3.755		3.905	4.925	2.625											-0.45	-2.26	1
Rv0570	12.835	-0.435	0	nrdZ	NP_215084.1	2	information pathways	http://www.genome.ad.jp/dbget-bin/www_bget?mtu:Rv0570	http://www.sanger.ac.uk/Projects/M_tuberculosis/Gene_list/CDS/Rv0570.shtml	INVOLVED IN THE DNA REPLICATION PATHWAY (AT THE FIRST REACTION). PROVIDES THE PRECURSORS NECESSARY FOR DNA SYNTHESIS [CATALYTIC ACTIVITY: 2'-deoxyribonucleoside diphosphate + oxidized thioredoxin + H2O = ribonucleoside diphosphate + reduced thioredoxin]."	/note="Rv0570, (MTV039.08), len: 692 aa. Probable nrdZ, ribonucleoside-diphosphate reductase, large subunit (EC 1.17.4.-), highly similar to others e.g. NP_070492.1|NC_000917|NRD|AE000988_11 ribonucleotide reductase from Archaeoglobus fulgidus (752 aa), FASTA scores: opt: 2001, E(): 0, (52.5% identity in 562 aa overlap) (N-terminus shorter); U73619|TAU73619_1|T37459 ribonucleotide reductase from …	ribonucleotide reductase, class II			3.54	4.84	4.455												-0.435		1
Rv0571c	12.395	-2.49	0		NP_215085.1	10	conserved hypothetical protein	http://www.genome.ad.jp/dbget-bin/www_bget?mtu:Rv0571c	http://www.sanger.ac.uk/Projects/M_tuberculosis/Gene_list/CDS/Rv0571c.shtml	UNKNOWN"	/note="Rv0571c, (MTV039.09c), len: 443 aa. Conserved hypothetical protein, highly similar to the products of two adjacent orfs in Mycobacterium leprae: AAA63059.1|U15184|U650S|Q50111 hypothetical protein (258 aa), FASTA scores: opt: 1071, E(): 0, (72.5% identity in 233 aa overlap); and AAA63058.1|U15184|U650T hypothetical protein (86 aa), FASTA scores: opt: 192, E(): 6.4e-06, (70.8% identity in 4…	conserved hypothetical protein			3.33	4.54	4.525													-2.49	1
Rv0572c	13.975	-2.81	0		NP_215086.1	16	conserved hypothetical protein with an orthologue in M. bovis	http://www.genome.ad.jp/dbget-bin/www_bget?mtu:Rv0572c	http://www.sanger.ac.uk/Projects/M_tuberculosis/Gene_list/CDS/Rv0572c.shtml	UNKNOWN"	/note="Rv0572c, (MTV039.10c), len: 113 aa. Hypothetical unknown protein."	hypothetical protein		1.805	3.675	3.755	4.74									-2.81					1
Rv0573c	2.925	-0.295	0		NP_215087.1	10	conserved hypothetical protein	http://www.genome.ad.jp/dbget-bin/www_bget?mtu:Rv0573c	http://www.sanger.ac.uk/Projects/M_tuberculosis/Gene_list/CDS/Rv0573c.shtml	UNKNOWN"	/note="Rv0573c, (MTV039.11c), len: 463 aa. Conserved hypothetical protein, similar to other conserved hypothetical proteins and some nicotinate phosphoribosyltransferases e.g. NP_213718.1|NC_000918 hypothetical protein from Aquifex aeolicus (426 aa); AL109962|T36953|SCJ1.20 conserved hypothetical protein from Streptomyces coelicolor (438 aa), FASTA scores: opt: 1089, E(): 0, (49.4% identity in 38…	conserved hypothetical protein				1.575	1.35									-0.295					1
Rv0574c	12.335	-0.17	0		NP_215088.1	10	conserved hypothetical protein	http://www.genome.ad.jp/dbget-bin/www_bget?mtu:Rv0574c	http://www.sanger.ac.uk/Projects/M_tuberculosis/Gene_list/CDS/Rv0574c.shtml	UNKNOWN"	/note="Rv0574c, (MTV039.12c), len: 380 aa. Conserved hypothetical protein, showing similarity with other hypothetical proteins and polyglutamate synthases (encapsulation proteins) e.g. AAK64444.1|AF377339_5|AF377339 polyglutamate synthase CapA from Myxococcus xanthus (405 aa); M24150|BACCAPABC_3|CapA polyglutamate synthase (encapsulation protein) from B.anthracis (411 aa), FASTA scores: opt: 261,…	conserved hypothetical protein			3.685	4.475	4.175									-0.17					1
Rv0575c	9.39	-3.53	0		NP_215089.1	7	intermediary metabolism and respiration	http://www.genome.ad.jp/dbget-bin/www_bget?mtu:Rv0575c	http://www.sanger.ac.uk/Projects/M_tuberculosis/Gene_list/CDS/Rv0575c.shtml	UNKNOWN; PROBABLY INVOLVED IN CELLULAR METABOLISM."	/note="Rv0575c, (MTV039.13c), len: 388 aa. Possible oxidoreductase (EC 1.-.-.-), similar to many diverse oxidoreductases and monooxygenases e.g. AL109974|SCF34_5|T36404 probable monooxygenase from Streptomyces coelicolor (407 aa), FASTA scores: opt: 786, E(): 0, (38.7% identity in 398 aa overlap); P96555|AB000564 SALICYLATE HYDROXYLASE from SPHINGOMONAS (395 aa), FASTA scores: opt: 267, E():5e-11…	possible oxidoreductase				4.965	4.425									-3.53
Rv0576	4.33	-0.835	0		NP_215090.1	9	regulatory protein	http://www.genome.ad.jp/dbget-bin/www_bget?mtu:Rv0576	http://www.sanger.ac.uk/Projects/M_tuberculosis/Gene_list/CDS/Rv0576.shtml	INVOLVED IN TRANSCRIPTIONAL MECHANISM."	/note="Rv0576, (MTV039.14), len: 434 aa. Probable transcriptional regulator, ArsR family. N-terminus highly similar to others e.g. NP_102487.1|NC_002678 transcriptional regulator from Mesorhizobium loti (104 aa); NP_242952.1|NC_002570 transcriptional regulator (ArsR family) from Bacillus halodurans (109 aa); etc. C-terminal region (~240-434) shows similarity with D67028_1 from Rhodococcus rhodoch…	putative transcriptional regulator					4.33										-0.835
[truncated: 3,414 more rows]
