# Supplementary material for: Identification of gene targets against dormant phase Mycobacterium tuberculosis infections
Source: BMC Infect Dis. 2007 Jul 26;7:84. doi: 10.1186/1471-2334-7-84 (PMC1950094; doi:10.1186/1471-2334-7-84)
Supplement: Additional file 2 — Scoring and annotations for Dev/Dos regulon genes. Searchable table of scoring results for all protein coding genes activated by the Dev/Dos regulon. [file 1471-2334-7-84-S2.xls]

## Sheet: TABLE S2 dev-dos regulon
Table S2. Scoring and annotations for Dev/Dos regulon genes.
Rv#	Up Regulation Score	Gene ID	Protein ID	Functional_Class	Functional class description	KEGG link	Sanger Link	Protein ID	Genbank Note	Brief Annotation	*Additional annotation
Rv0079	14.745		NP_214593.1	16	conserved hypothetical protein with an orthologue in M. bovis	http://www.genome.ad.jp/dbget-bin/www_bget?mtu:Rv0079	http://www.sanger.ac.uk/Projects/M_tuberculosis/Gene_list/CDS/Rv0079.shtml	NP_214593.1	/note="Rv0079, (MTV030.23), len: 273 aa. Hypothetical unknown protein."	hypothetical protein	HIghly similar to COG1544: Ribosome-associated protein Y (PSrp-1) [Mycobacterium tuberculosis F11]. Also similar to PFAM:Sigma 54 modulation protein / S30EA ribosomal protein. This Pfam family contains the sigma-54 modulation protein family and the S30AE family of ribosomal proteins which includes the light- repressed protein (lrtA). Also contain CDD: RaiA ("ribosome-associated inhibitor A", also…
Rv0080	14.11		NP_214594.1	10	conserved hypothetical protein	http://www.genome.ad.jp/dbget-bin/www_bget?mtu:Rv0080	http://www.sanger.ac.uk/Projects/M_tuberculosis/Gene_list/CDS/Rv0080.shtml	NP_214594.1	/note="Rv0080, (MTV030.24), len: 152 aa. Conserved hypothetical protein, similar to several hypothetical proteins from Streptomyces coelicolor e.g. SCJ12.26|AL109989|SCJ12_24 from Streptomyces coelicolor cosmid J1 (137 aa), FASTA scores: opt: 291, E(): 4e-13, (46.5% identity in 129 aa overlap); etc."	hypothetical protein	Similar to BAC68981.1|, putative DNA-binding protein [Streptomyces.] E():9e10-15.
Rv0081	12.42		NP_214595.1	9	regulatory protein	http://www.genome.ad.jp/dbget-bin/www_bget?mtu:Rv0081	http://www.sanger.ac.uk/Projects/M_tuberculosis/Gene_list/CDS/Rv0081.shtml	NP_214595.1	/note="Rv0081, (MTV030.25), len: 114 aa. Probable transcriptional regulator, highly similar to others e.g. AL078610|SCH35_52|T36657 probable transcription regulator from Streptomyces coelicolor (117 aa), FASTA scores: opt: 404, E(): 4.8e-22, (58.2% identity in 110 aa overlap); AAG02351.1|AF210249_10|AF210249 metal-dependent regulatory protein from Streptomyces verticillus (113 aa); NP_435817.1|NC…	transcriptional regulator (ArsR family)
Rv0082	11.51		NP_214596.1	NP_214596.1	7	intermediary metabolism and respiration	http://www.genome.ad.jp/dbget-bin/www_bget?mtu:Rv0082	NP_214596.1	/note="Rv0082, (MTV030.26), len: 159 aa. Probable oxidoreductase (EC 1.-.-.-), highly highly similar or similar to other various oxidoreductases e.g. NP_143304.1|NC_000961 NADH-ubiquinone oxidoreductase subunit from Pyrococcus horikoshii (173 aa); NP_126406.1|NC_000868 CO-induced hydrogenase related, subunit L from Pyrococcus abyssi (170 aa); HYCG_ECOLI|P16433 formate hydrogenlyase subunit 7 from…	probable oxidoreductase subunit	Similar to COG3260, Ni,Fe-hydrogenase III small subunit [Energy production and conversion]
Rv0083	4.75		NP_214597.1	NP_214597.1	7	intermediary metabolism and respiration	http://www.genome.ad.jp/dbget-bin/www_bget?mtu:Rv0083	NP_214597.1	/note="Rv0083, (MTV030.27, MTCY251.01), len: 640 aa. Probable oxidoreductase (EC 1.-.-.-), showing some similarity to other various oxidoreductases e.g. AAK06855.1|AF335723_1|AF335723 hydrogenase-4 component B from Burkholderia pseudomallei (668 aa); HYFB_ ECOLI|P23482 hydrogenase-4 component b from Escherichia coli strain K12 (672 aa), FASTA scores: opt: 995, E(): 0, (32.2% identity in 571 aa ov…	probable oxidoreductase subunit	Contains region similar to pfam00361, COG1007, 108, 1009. All involved part of NADH:ubiquinone oxidoreductase
Rv0569	15.21		NP_215083.1	10	conserved hypothetical protein	http://www.genome.ad.jp/dbget-bin/www_bget?mtu:Rv0569	http://www.sanger.ac.uk/Projects/M_tuberculosis/Gene_list/CDS/Rv0569.shtml	NP_215083.1	/note="Rv0569, (MTV039.07), len: 88 aa. Conserved hypothetical protein. C-terminus highly similar to AAA63065.1|U15184|MLU15184_10 hypothetical protein from Mycobacterium leprae (53 aa), FASTA scores: opt: 140, E(): 0.0046, (64.7% identity in 34 aa overlap). Also similar to T36824|SCI35.11 hypothetical protein from Streptomyces coelicolor (64 aa); and N-terminus of T36956 probable DNA-binding pro…	conserved hypothetical protein	Contains 60 aa overlap with CBS domain; CBS (cystathionine-beta-synthase) domains are small intracellular modules, mostly found in two or four copies within a protein, that occur in several different proteins in all kingdoms of life. Tandem pairs of CBS domains can act as binding domains for adenosine derivatives and may regulate the activity of attached enzymatic or other domains. In some cases,…
Rv0570	12.835	nrdZ	NP_215084.1	2	information pathways	http://www.genome.ad.jp/dbget-bin/www_bget?mtu:Rv0570	http://www.sanger.ac.uk/Projects/M_tuberculosis/Gene_list/CDS/Rv0570.shtml	NP_215084.1	/note="Rv0570, (MTV039.08), len: 692 aa. Probable nrdZ, ribonucleoside-diphosphate reductase, large subunit (EC 1.17.4.-), highly similar to others e.g. NP_070492.1|NC_000917|NRD|AE000988_11 ribonucleotide reductase from Archaeoglobus fulgidus (752 aa), FASTA scores: opt: 2001, E(): 0, (52.5% identity in 562 aa overlap) (N-terminus shorter); U73619|TAU73619_1|T37459 ribonucleotide reductase from …	ribonucleotide reductase, class II	Knockouts do not affect survival in the Wayne mode, see main text. Also see Dawes, S. S., D. F. Warner, L. Tsenova, J. Timm, J. D. McKinney, G. Kaplan, H. Rubin, and V. Mizrahi. 2003. Ribonucleotide reduction in Mycobacterium tuberculosis: function and expression of genes encoding class Ib and class II ribonucleotide reductases. Infect.Immun. 71:6124-6131.
Rv0571c	12.395		NP_215085.1	10	conserved hypothetical protein	http://www.genome.ad.jp/dbget-bin/www_bget?mtu:Rv0571c	http://www.sanger.ac.uk/Projects/M_tuberculosis/Gene_list/CDS/Rv0571c.shtml	NP_215085.1	/note="Rv0571c, (MTV039.09c), len: 443 aa. Conserved hypothetical protein, highly similar to the products of two adjacent orfs in Mycobacterium leprae: AAA63059.1|U15184|U650S|Q50111 hypothetical protein (258 aa), FASTA scores: opt: 1071, E(): 0, (72.5% identity in 233 aa overlap); and AAA63058.1|U15184|U650T hypothetical protein (86 aa), FASTA scores: opt: 192, E(): 6.4e-06, (70.8% identity in 4…	conserved hypothetical protein	Highly similar to ZP_00546682.1| Phosphoribosyltransferase:Dienelactone hydrolase. Expect = e-145. Members of PRT family are catalytic and regulatory proteins involved in nucleotide synthesis and salvage.
Rv0572c	13.975		NP_215086.1	16	conserved hypothetical protein with an orthologue in M. bovis	http://www.genome.ad.jp/dbget-bin/www_bget?mtu:Rv0572c	http://www.sanger.ac.uk/Projects/M_tuberculosis/Gene_list/CDS/Rv0572c.shtml	NP_215086.1	/note="Rv0572c, (MTV039.10c), len: 113 aa. Hypothetical unknown protein."	hypothetical protein
Rv0573c	2.925		NP_215087.1	10	conserved hypothetical protein	http://www.genome.ad.jp/dbget-bin/www_bget?mtu:Rv0573c	http://www.sanger.ac.uk/Projects/M_tuberculosis/Gene_list/CDS/Rv0573c.shtml	NP_215087.1	/note="Rv0573c, (MTV039.11c), len: 463 aa. Conserved hypothetical protein, similar to other conserved hypothetical proteins and some nicotinate phosphoribosyltransferases e.g. NP_213718.1|NC_000918 hypothetical protein from Aquifex aeolicus (426 aa); AL109962|T36953|SCJ1.20 conserved hypothetical protein from Streptomyces coelicolor (438 aa), FASTA scores: opt: 1089, E(): 0, (49.4% identity in 38…	conserved hypothetical protein	Contains COG 1488 Nicotinic acid phosphoribosyltransferase-Nicotinate phosphoribosyltransferase catalyses the formation of NAMN and PPi from 5-phosphoribosy -1-pyrophosphate (PRPP) and nicotinic acid, this is the first, and also rate limiting, reaction in the NAD salvage synthesis. This salvage pathway serves to recycle NAD degradation products.
Rv0574c	12.335		NP_215088.1	10	conserved hypothetical protein	http://www.genome.ad.jp/dbget-bin/www_bget?mtu:Rv0574c	http://www.sanger.ac.uk/Projects/M_tuberculosis/Gene_list/CDS/Rv0574c.shtml	NP_215088.1	/note="Rv0574c, (MTV039.12c), len: 380 aa. Conserved hypothetical protein, showing similarity with other hypothetical proteins and polyglutamate synthases (encapsulation proteins) e.g. AAK64444.1|AF377339_5|AF377339 polyglutamate synthase CapA from Myxococcus xanthus (405 aa); M24150|BACCAPABC_3|CapA polyglutamate synthase (encapsulation protein) from B.anthracis (411 aa), FASTA scores: opt: 261,…	conserved hypothetical protein	Contains COG 2843 Putative enzyme of poly-gamma-glutamate biosynthesis (capsule formation) [Cell envelope biogenesis, outer membrane]
Rv1733c	18.205		NP_216249.1	cell wall and cell processes	http://www.genome.ad.jp/dbget-bin/www_bget?mtu:Rv1733c	http://www.sanger.ac.uk/Projects/M_tuberculosis/Gene_list/CDS/Rv1733c.shtml	UNKNOWN"	NP_216249.1	/note="Rv1733c, (MTCY04C12.18c), len: 210 aa. Probable conserved transmembrane protein. Similar to AL109962|SCJ1_26 hypothetical protein from Streptomyces coelicolor (193 aa), FASTA scores: opt: 287, E(): 3.8e-11, (35.2% identity in 182 aa overlap)."	possible membrane protein
Rv1734c	13.6		NP_216250.1	10	conserved hypothetical protein	http://www.genome.ad.jp/dbget-bin/www_bget?mtu:Rv1734c	http://www.sanger.ac.uk/Projects/M_tuberculosis/Gene_list/CDS/Rv1734c.shtml	NP_216250.1	/note="Rv1734c, (MTCY04C12.19c), len: 80 aa. Conserved hypothetical protein, similar to C-terminal region Q9Z8N2|CP0452|AE001615 Dihydrolipoamide Acetyltransferase from Chlamydia pneumoniae (429 aa), FASTA scores: opt: 138, E(): 0.0012, (26.9% identity in 78 aa overlap)."	hypothetical protein	Possibly involved in pyruvate dehydrogenase complex: similar to catalytic domain of components of various dehydrogenase complexes:E3 OR probable pyruvate dehydrogenase, E2 component, dihydrolipoamide acetyltransferase.
Rv1735c	14.63		NP_216251.1	cell wall and cell processes	http://www.genome.ad.jp/dbget-bin/www_bget?mtu:Rv1735c	http://www.sanger.ac.uk/Projects/M_tuberculosis/Gene_list/CDS/Rv1735c.shtml	UNKNOWN"	NP_216251.1	/note="Rv1735c, (MTCY04C12.20c), len: 165 aa. Hypothetical membrane protein, similar to part of O58614|PH0884|AP000004 Hypothetical malic acid transport protein from Pyrococcus horikoshii (330 aa), FASTA scores: opt: 167, E(): 0.0003, (29.2% identity in 120 aa overlap)."	hypothetical protein	In addition to C4-dicarboxylate transporter/malic acid transport protein similarity, it also contains COG1275: Tellurite (TeO3) resistance protein and related permeases [Mycobacterium tuberculosis F11]
Rv1736c	6.795	narX	NP_216252.1	7	intermediary metabolism and respiration	http://www.genome.ad.jp/dbget-bin/www_bget?mtu:Rv1736c	http://www.sanger.ac.uk/Projects/M_tuberculosis/Gene_list/CDS/Rv1736c.shtml	NP_216252.1	/note="Rv1736c, (MTCY04C12.21c), len: 652 aa. Probable narX, nitrate reductase (EC 1.7.99.4). Contains three domains: N-terminus (250 aa) is similar to e.g. N-terminus of NARG_ECOLI|P09152 respiratory nitrate reductase 1 alpha chain from Escherichia coli (1246 aa), FASTA scores: E(): 0, (58.6% identity in 251 aa overlap); and Rv1161|MTCI65.28|NARG PROBABLE RESPIRATORY NITRATE REDUCTASE (ALPHA CHA…	fused nitrate reductase
Rv1737c	13.04	narK2	NP_216253.1	cell wall and cell processes	http://www.genome.ad.jp/dbget-bin/www_bget?mtu:Rv1737c	http://www.sanger.ac.uk/Projects/M_tuberculosis/Gene_list/CDS/Rv1737c.shtml	INVOLVED IN EXCRETION OF NITRITE, PRODUCED BY THE DISSIMILATORY REDUCTION OF NITRATE, ACROSS THE MEMBRANE. RESPONSIBLE FOR THE TRANSLOCATION OF THE SUBSTRATE ACROSS THE MEMBRANE."	NP_216253.1	/note="Rv1737c, (MTCY04C12.22c), len: 395 aa. Possible narK2, nitrate/nitrite-transport integral membrane protein (see Hutter & Dick 2000), possibly member of major facilitator superfamily (MFS), similar to P46907|NARK_BACSU nitrite extrusion protein from Bacillus subtilis (395 aa), FASTA scores: opt: 742, E(): 0, (33.6% identity in 375 aa overlap); and to AL109989|SCJ12.23 hypothetical nitrate/n…	nitrite extrusion protein
Rv1738	13.805		NP_216254.1	10	conserved hypothetical protein	http://www.genome.ad.jp/dbget-bin/www_bget?mtu:Rv1738	http://www.sanger.ac.uk/Projects/M_tuberculosis/Gene_list/CDS/Rv1738.shtml	NP_216254.1	/note="Rv1738, (MTCY04C12.23), len: 94 aa. Conserved hypothetical protein, similar to P71931|Rv2632c|YQ32_MYCTU Hypothetical 10.1 kDa protein from Mycobacterium tuberculosis (93 aa), FASTA scores: opt: 319, E(): 2.6e-27, (53.9% identity in 89 aa overlap)."	conserved hypothetical protein
Rv1812c	7.565		NP_216328.1	7	intermediary metabolism and respiration	http://www.genome.ad.jp/dbget-bin/www_bget?mtu:Rv1812c	http://www.sanger.ac.uk/Projects/M_tuberculosis/Gene_list/CDS/Rv1812c.shtml	NP_216328.1	/note="Rv1812c, (MTCY16F9.02), len: 400 aa. Probable dehydrogenase (EC 1.-.-.-), similar to other dehydrogenases/oxidases e.g. AE001947|AE001947_10 NADH dehydrogenase II of Deinococcus radiodurans (379 aa), FASTA scores: opt: 404, E(): 3.4e-18, (26.4% identity in 363 aa overlap) and DHNA_HAEIN|P44856 nadh dehydrogenase (EC 1.6.99.3) (444 aa), FASTA scores: opt: 200, E(): 8.5e-06, (23.3% identity …	probable dehydrogenase	Contains COG1252: NADH dehydrogenase, FAD-containing subunit. Also similar to pfam00070, Pyr_redox, Pyridine nucleotide-disulphide oxidoreductase. This family includes both class I and class II oxidoreductases and also NADH oxidases and peroxidases. This domain is actually a small NADH binding domain within a larger FAD binding domain.. Also: COG1252, Ndh, NADH dehydrogenase, FAD-containing subun…
Rv1813c	16.68		NP_216329.1	10	conserved hypothetical protein	http://www.genome.ad.jp/dbget-bin/www_bget?mtu:Rv1813c	http://www.sanger.ac.uk/Projects/M_tuberculosis/Gene_list/CDS/Rv1813c.shtml	NP_216329.1	/note="Rv1813c, (MTCY16F9.01), len: 143 aa. Conserved hypothetical protein. Possibly a exported protein with potential N-terminal signal sequence. Similar to Q11050|Rv1269c|MTCY50.13 hypothetical protein from Mycobacterium tuberculosis (124 aa), (42.7% identity in 143 aa overlap)."	conserved hypothetical protein
Rv1996	13.63		NP_216512.1	10	conserved hypothetical protein	http://www.genome.ad.jp/dbget-bin/www_bget?mtu:Rv1996	http://www.sanger.ac.uk/Projects/M_tuberculosis/Gene_list/CDS/Rv1996.shtml	NP_216512.1	/note="Rv1996, (MTCY39.23c), len: 317 aa. Conserved hypothetical protein. Similar to several Mycobacterium tuberculosis hypothetical proteins e.g. Rv2005c|Q10851|YK05_MYCTU (295 aa), FASTA scores: opt: 775, E(): 0, (50.3% identity in 316 aa overlap); Rv2026c (294 aa) (47.9% identity in 311 aa overlap); and Rv2623, etc. Also similar to SCJ1.30c|AL109962 hypothetical protein from Streptomyces coeli…	conserved hypothetical protein	Contains cd00293, USP_Like, Usp: Universal stress protein family. The universal stress protein Usp is a small cytoplasmic bacterial protein whose expression is enhanced when the cell is exposed to stress agents. Usp enhances the rate of cell survival during prolonged exposure to such conditions, and may provide a general "stress endurance" activity. The crystal structure of Haemophilus influenzae…
Rv1997	16.165	ctpF	NP_216513.1	cell wall and cell processes	http://www.genome.ad.jp/dbget-bin/www_bget?mtu:Rv1997	http://www.sanger.ac.uk/Projects/M_tuberculosis/Gene_list/CDS/Rv1997.shtml	METAL CATION-TRANSPORTING ATPASE; POSSIBLY CATALYZES THE TRANSPORT OF A UNDETERMINATED METAL CATION WITH THE HYDROLYSE OF ATP [CATALYTIC ACTIVITY: ATP + H(2)O + UNDETERMINATED METAL CATION(IN) = ADP + PHOSPHATE + UNDETERMINATED METAL CATION(OUT)]."	NP_216513.1	/note="Rv1997, (MTCY39.22c, MTCY39.21c), len: 905 aa. Probable ctpF, metal cation-transporting P-type ATPase F (transmembrane protein) (EC 3.6.3.-), highly similar to others e.g. NP_250120.1|NC_002516 probable cation-transporting P-type ATPase from Pseudomonas aeruginosa (902 aa); NP_441217.1|NC_000911 cation-transporting ATPase (E1-E2 ATPase) from Synechocystis sp. strain PCC 6803 (905 aa); NP_4…	probable cation transport ATPase
Rv1998c	11.575		NP_216514.1	10	conserved hypothetical protein	http://www.genome.ad.jp/dbget-bin/www_bget?mtu:Rv1998c	http://www.sanger.ac.uk/Projects/M_tuberculosis/Gene_list/CDS/Rv1998c.shtml	NP_216514.1	/note="Rv1998c, (MTCY39.20), len: 258 aa. Conserved hypothetical protein, showing some similarity with other hypothetical proteins e.g. U82823|SEU82823.03 Saccharopolyspora erythraea (266 aa), FASTA results: opt: 654, E(): 0, (43.8% identity in 249 aa overlap); and AL034446|SC1A9.07 Streptomyces coelicolor (251 aa), FASTA scores: opt: 592, E(): 1.5e-31, (43.4% identity in 251 aa overlap)."	conserved hypothetical protein	Conatins COG2513, PrpB, PEP phosphonomutase and related enzymes [Carbohydrate transport and metabolism]. also similar to carboxyphosphonoenolpyruvate phosphonomutase-like protein; EC 2.7.8.23.
Rv2003c	11.84		NP_216519.1	10	conserved hypothetical protein	http://www.genome.ad.jp/dbget-bin/www_bget?mtu:Rv2003c	http://www.sanger.ac.uk/Projects/M_tuberculosis/Gene_list/CDS/Rv2003c.shtml	NP_216519.1	/note="Rv2003c, (MTCY39.14), len: 285 aa. Conserved hypothetical protein. Some similarity with Methanococcus jannaschii 67555|U67555_3 (205 aa), FASTA scores: opt: 357, E(): 3.2e-17, (33.8% identity in 204 aa overlap)."	conserved hypothetical protein	Contains 3 overlapping domains: COG2226, UbiE, Methylase involved in ubiquinone/menaquinone biosynthesis; COG0500, SmtA, SAM-dependent methyltransferases; pfam01209, Ubie_methyltran, ubiE/COQ5 methyltransferase family.
Rv2004c	11.995		NP_216520.1	10	conserved hypothetical protein	http://www.genome.ad.jp/dbget-bin/www_bget?mtu:Rv2004c	http://www.sanger.ac.uk/Projects/M_tuberculosis/Gene_list/CDS/Rv2004c.shtml	NP_216520.1	/note="Rv2004c, (MTCY39.13), len: 498 aa. Conserved hypothetical protein similar to several e.g. >pir||T36945 hypothetical protein SCJ1.12 (508 aa) - Streptomyces coelicolor >gi|5748625|emb|CAB53130.1| (AL109962). Smith-Waterman score: 7e-94, Identities = 199/468 (42%). Contains PS00017 ATP/GTP-binding site motif A."	hypothetical protein	Major portion of protein is COG2187, Uncharacterized protein conserved in bacteria [Function unknown]. also contains cd02021, Gluconate kinase (GntK) that catalyzes the phosphoryl transfer from ATP to gluconate. The resulting product gluconate-6-phoshate is an important precursor of gluconate metabolism.
Rv2005c	15.5		NP_216521.1	10	conserved hypothetical protein	http://www.genome.ad.jp/dbget-bin/www_bget?mtu:Rv2005c	http://www.sanger.ac.uk/Projects/M_tuberculosis/Gene_list/CDS/Rv2005c.shtml	NP_216521.1	/note="Rv2005c, (MTCY39.12), len: 295 aa. Conserved hypothetical protein, similar to MTCY39.23c, (50.3% identity in 316 aa overlap), C-terminus shows some similarity with YXIE_BACSU P42297 hypothetical 15.9 kd protein in bglh- (148 aa), FASTA scores, opt: 124, E(): 0.038, (28.5% identity in 144 aa overlap), also similar to Rv2623 (294 aa), (52.7% identity in 296 aa overlap) and other Mycobacteriu…	conserved hypothetical protein	Contains cd00293, USP_Like, Usp: Universal stress protein family (see Rv1966). Also contains cd01988, Na_H_Antiporter_C, The C-terminal domain of a subfamily of Na+ /H+ antiporter existed in bacteria and archea . Na+/H+ exchange proteins eject protons from cells, effectively eliminating excess acid from actively metabolising cells. Na+ /H+ exchange activity is also crucial for the regulation of c…
Rv2006	11.115	otsB1	YP_177855.1	0	virulence, detoxification, adaptation	http://www.genome.ad.jp/dbget-bin/www_bget?mtu:Rv2006	http://www.sanger.ac.uk/Projects/M_tuberculosis/Gene_list/CDS/Rv2006.shtml	YP_177855.1	/note="Rv2006, (MTCY39.11c), len: 1327 aa. Probable otsB1, trehalose-6-phosphate phosphatase (EC 3.1.3.12) (see citations below); strong similarity in central domain to OTSB_ECOLI P31678 trehalose-phosphatase (266 aa) and M. leprae TREHALOSE-PHOSPHATASE Q49734 (429 aa). Belongs to Glycosyl hydrolases family 65 (http://www.expasy.ch/cgi-bin/lists?glycosid.txt). FASTA scores, sp|Q49734|Q49734 PUTAT…	trehalose-6-phosphate phosphatase
Rv2007c	19.655	fdxA	NP_216523.1	7	intermediary metabolism and respiration	http://www.genome.ad.jp/dbget-bin/www_bget?mtu:Rv2007c	http://www.sanger.ac.uk/Projects/M_tuberculosis/Gene_list/CDS/Rv2007c.shtml	NP_216523.1	/note="Rv2007c, (MTCY39.10), len: 114 aa. Probable fdxA, ferredoxin, similar to e.g. FER_MYCSM P00215 ferredoxin, Mycobacterium smegmatis (106 aa), FASTA scores, opt: 448, E(): 1 .6e-21, (58.7% identity in 109 aa overlap), also similar to Rv0886|MTCY31.14, (34.2% identity in 117 aa overlap) and fdxC|Rv1177."	ferredoxin
Rv2028c	9.605		NP_216544.1	10	conserved hypothetical protein	http://www.genome.ad.jp/dbget-bin/www_bget?mtu:Rv2028c	http://www.sanger.ac.uk/Projects/M_tuberculosis/Gene_list/CDS/Rv2028c.shtml	NP_216544.1	/note="Rv2028c, (MTV018.15c), len: 279 aa. Conserved hypothetical protein, highly similar to Mycobacterium tuberculosis proteins Rv2005c, Rv2623, Rv1996, Rv2624c, Rv3134c, Rv1636. Some, possibly all, of these belong to universal stress protein family. Rv2624c|MTCY01A10.08 (272 aa) and Rv3134c|MTCY03A2.24 (268 aa). FASTA scores: Z95387|MTCY1A10_8 (272 aa) opt: 563, E(): 2.5e-31, (36.8% identity in…	conserved hypothetical protein	Contains cd00293, USP_Like, Usp: Universal stress protein family (see Rv1966)
Rv2029c	13.375	pfkB	NP_216545.1	7	intermediary metabolism and respiration	http://www.genome.ad.jp/dbget-bin/www_bget?mtu:Rv2029c	http://www.sanger.ac.uk/Projects/M_tuberculosis/Gene_list/CDS/Rv2029c.shtml	NP_216545.1	/note="Rv2029c, (MTV018.16c), len: 339 aa. Probable pfkB, phosphofructokinase (EC 2.7.1.-), similar to others eg P06999|K6P2_ECOLI 6-PHOSPHOFRUCTOKINASE I SOZYME 2 from E. coli (309 aa), FASTA scores: opt: 705, E(): 0; (41.4% identity in 304 aa overlap); and LACC_STRMU phosphotagatosekinase (310 aa); etc. Contains PS00583 pfkB family of carbohydrate kinases signature 1. TBparse score is 0.927."	phosphofructokinase II	Contains COG 2843 Putative enzyme of poly-gamma-glutamate biosynthesis (capsule formation) [Cell envelope biogenesis, outer membrane]
Rv2030c	20.385		NP_216546.1	10	conserved hypothetical protein	http://www.genome.ad.jp/dbget-bin/www_bget?mtu:Rv2030c	http://www.sanger.ac.uk/Projects/M_tuberculosis/Gene_list/CDS/Rv2030c.shtml	NP_216546.1	/note="Rv2030c, (MTV018.17c), len: 681 aa. Conserved hypothetical protein that corresponds to products of two adjacent ORF's described previously MSGTUBDWN_4 (390 aa) and MSGTUBDWN_1 (385 aa). Also similar to C-terminal two-thirds of Mycobacterium tuberculosis protein Rv2143 (MTCY270.25c; 352 aa) and to Rv0571c (443 aa) and M. leprae protein U650s MLU15184_16 (258 aa). FASTA scores: M93129|MSGTUB…	conserved hypothetical protein	Contain pfam05139, Erythro_esteras, Erythromycin esterase. This family includes erythromycin esterase enzymes that confer resistance to the erythromycin antibiotic..Also contains COG1926, Predicted phosphoribosyltransferases [General function prediction only]. Esterase domain also hits Protein-L-isoaspartate O-methyltransferase.
Rv2031c	15.78	hspX	NP_216547.1	0	virulence, detoxification, adaptation	http://www.genome.ad.jp/dbget-bin/www_bget?mtu:Rv2031c	http://www.sanger.ac.uk/Projects/M_tuberculosis/Gene_list/CDS/Rv2031c.shtml	NP_216547.1	/note="Rv2031c, (MTV018.18c), len: 144 aa. hspX, heat shock protein localized in the inner membrane (see citations below). Identical to P30223|14KD_MYCTU 14 KD ANTIGEN (16 kDa ANTIGEN) (HSP 16.3) of Mycobacterium tuberculosis (143 aa), FASTA scores: opt: 933, E(): 0, (100.0% identity in 143 aa overlap). BELONGS TO THE SMALL HEAT SHOCK PROTEIN (HSP20) FAMILY. Also known as alpha-crystallin and gen…	14kD antigen, heat shock protein Hsp20 family	Contains cd00298, alpha-crystallin-Hsps, alpha-crystallin-type heat shock proteins (Hsps), family of small stress induced proteins ranging from 12 -43 kDa, whose common feature is the alpha-crystallin domain. They are generally active as large oligomers consisting of multiple subunits. They are believed to be ATP-independent chaperones that prevent aggregation, and are important in refolding in c…
Rv2032	19.4	acg	NP_216548.1	10	conserved hypothetical protein	http://www.genome.ad.jp/dbget-bin/www_bget?mtu:Rv2032	http://www.sanger.ac.uk/Projects/M_tuberculosis/Gene_list/CDS/Rv2032.shtml	NP_216548.1	/note="Rv2032, (MTV018.19), len: 331 aa. acg (for acr-coregulated gene), conserved hypothetical protein possibly member of a superfamily of classical nitroreductases (see Purkayastha et al., 2002), similar to hypothetical mycobacterial proteins Rv3127|MTCY164.37 (344 aa) and Rv3131|MTCY03A2.27c (332 aa). FASTA scores: Z95150|MTCY164_38 Mycobacterium tuberculosis cosmid (344 aa) opt: 1208, E(): 0,…	conserved hypothetical protein	Contains COG0778: Nitroreductase. Also contains pfam00881.11: Nitroreductase family. Members of this family utilise FMN as a cofactor
Rv2617c	14.705		NP_217133.1	cell wall and cell processes	http://www.genome.ad.jp/dbget-bin/www_bget?mtu:Rv2617c	http://www.sanger.ac.uk/Projects/M_tuberculosis/Gene_list/CDS/Rv2617c.shtml	UNKNOWN"	NP_217133.1	/note="Rv2617c, (MTCY01A10.17), len: 146 aa. Probable transmembrane protein, showing some similarity to hypothetical or membrane proteins e.g. CAC47207|SMC00744 PUTATIVE TRANSPORT PROTEIN TRANSMEMBRANE from Rhizobium meliloti (Sinorhizobium meliloti) (399 aa), FASTA scores: opt: 108, E(): 5.5, (29.15% identity in 144 aa overlap)."	hypothetical protein
Rv2623	20.825		NP_217139.1	10	conserved hypothetical protein	http://www.genome.ad.jp/dbget-bin/www_bget?mtu:Rv2623	http://www.sanger.ac.uk/Projects/M_tuberculosis/Gene_list/CDS/Rv2623.shtml	NP_217139.1	/note="Rv2623, (MTCY01A10.09c), len: 297 aa. TB31.7, conserved hypothetical protein, highly similar to hypothetical proteins from Mycobacterium tuberculosis e.g. Q10851|YK05_MYCTU|Rv2005c|MT2061|MTCY39.12 (295 aa), FASTA scores: opt: 1076, E(): 1.4e-60, (55.25% identity in 295 aa overlap); O53472|Rv2026c|MTV018.13c (294 aa), FASTA scores: opt: 988, E(): 4.8e-55, (51.5% identity in 295 aa overlap)…	conserved hypothetical protein
Rv2624c	17.475		NP_217140.1	10	conserved hypothetical protein	http://www.genome.ad.jp/dbget-bin/www_bget?mtu:Rv2624c	http://www.sanger.ac.uk/Projects/M_tuberculosis/Gene_list/CDS/Rv2624c.shtml	NP_217140.1	/note="Rv2624c, (MTCY01A10.08), len: 272 aa. Conserved hypothetical protein, similar to several Streptomyces proteins e.g. Q9RIY5|SCJ1.29c HYPOTHETICAL 30.1 KDA PROTEIN from Streptomyces coelicolor (283 aa), FASTA scores: opt: 260, E(): 5e-09, (32.05% identity in 290 aa overlap). Also similar to Mycobacterium tuberculosis proteins O53474|Rv2028c|MTV018.15c (279 aa), FASTA scores: opt: 563, E(): 7…	conserved hypothetical protein
Rv2625c	17.47		NP_217141.1	3	cell wall and cell processes	http://www.genome.ad.jp/dbget-bin/www_bget?mtu:Rv2625c	http://www.sanger.ac.uk/Projects/M_tuberculosis/Gene_list/CDS/Rv2625c.shtml	NP_217141.1	/note="Rv2625c, (MTCY01A10.07), len: 393 aa. Probable conserved transmembrane ala-, leu-rich protein, similar to many hypothetical or membrane proteins e.g. Q55518|Y528_SYNY3|SLL0528 POTENTIAL INTEGRAL MEMBRANE PROTEIN from Synechocystis sp. strain PCC 6803 (379 aa), FASTA scores: opt: 552, E(): 5.6e-26, (30.75% identity in 374 aa overlap); Q9RJ56|SCI41.35c HYPOTHETICAL 39.8 KDA PROTEIN from Stre…	conserved hypothetical protein	Contains COG1994, SpoIVFB, Zn-dependent proteases [General function prediction only]. Small overlap with COG1253, TlyC, Hemolysins and related proteins containing CBS domains [General function prediction only].
Rv2626c	20.83		NP_217142.1	10	conserved hypothetical protein	http://www.genome.ad.jp/dbget-bin/www_bget?mtu:Rv2626c	http://www.sanger.ac.uk/Projects/M_tuberculosis/Gene_list/CDS/Rv2626c.shtml	NP_217142.1	/note="Rv2626c, (MTCY01A10.06), len: 143 aa. Conserved hypothetical protein, similar to CAC49670|SMB21441 PUTATIVE INOSINE-5'-MONOPHOSPHATE DEHYDROGENASE PROTEIN (EC 1.1.1.205) from Rhizobium meliloti (Sinorhizobium meliloti) (120 aa), FASTA scores: opt: 287, E(): 6.6e-12, (43.75% identity in 112 aa overlap) (has its N-terminus shorter 27 aa); AAK78655|CAC0678 CBS DOMAINS from Clostridium acetobu…	conserved hypothetical protein	Contains CBS domain: CBS (cystathionine-beta-synthase) domains are small intracellular modules, mostly found in two or four copies within a protein, that occur in several different proteins in all kingdoms of life. Tandem pairs of CBS domains can act as binding domains for adenosine derivatives and may regulate the activity of attached enzymatic or other domains. In some cases, CBS domains may ac…
Rv2627c	20.035		NP_217143.1	10	conserved hypothetical protein	http://www.genome.ad.jp/dbget-bin/www_bget?mtu:Rv2627c	http://www.sanger.ac.uk/Projects/M_tuberculosis/Gene_list/CDS/Rv2627c.shtml	NP_217143.1	/note="Rv2627c, (MTCY01A10.05), len: 413 aa. Conserved hypothetical protein. Some similarity in C-terminal part of O53697|Rv0293c|MTV035.21c HYPOTHETICAL 44.0 KDA PROTEIN from Mycobacterium tuberculosis (400 aa), FASTA scores: opt: 392, E(): 1.9e-17, (31.1% identity in 299 aa overlap)."	conserved hypothetical protein	Conatins COG1073: Hydrolases of the alpha/beta superfamily
Rv2628	20.505		NP_217144.1	16	conserved hypothetical protein with an orthologue in M. bovis	http://www.genome.ad.jp/dbget-bin/www_bget?mtu:Rv2628	http://www.sanger.ac.uk/Projects/M_tuberculosis/Gene_list/CDS/Rv2628.shtml	NP_217144.1	/note="Rv2628, (MTCY01A10.04c), len: 120 aa. Hypothetical unknown protein."	hypothetical protein	Psi blast finds COG0607: Rhodanese-related sulfurtransferase. E(): 1e-10.
Rv2629	12.685		NP_217145.1	10	conserved hypothetical protein	http://www.genome.ad.jp/dbget-bin/www_bget?mtu:Rv2629	http://www.sanger.ac.uk/Projects/M_tuberculosis/Gene_list/CDS/Rv2629.shtml	NP_217145.1	/note="Rv2629, (MTCY01A10.03c), len: 374 aa. Conserved hypothetical protein, similar to Q9ZC00|SC1E6.22c HYPOTHETICAL 40.7 KDA PROTEIN from Streptomyces coelicolor (373 aa), FASTA scores: opt: 425, E(): 2.5e-18, (30.2% identity in 371 aa overlap)."	hypothetical protein	Contains pfam03465, eRF1_3, eRF1 domain 3. The release factor eRF1 terminates protein biosynthesis by recognising stop codons at the A site of the ribosome and stimulating peptidyl-tRNA bond hydrolysis at the peptidyl transferase centre. The crystal structure of human eRF1 is known. The overall shape and dimensions of eRF1 resemble a tRNA molecule with domains 1, 2, and 3 of eRF1 corresponding to…
Rv2630	14.99		NP_217146.1	16	conserved hypothetical protein with an orthologue in M. bovis	http://www.genome.ad.jp/dbget-bin/www_bget?mtu:Rv2630	http://www.sanger.ac.uk/Projects/M_tuberculosis/Gene_list/CDS/Rv2630.shtml	NP_217146.1	/note="Rv2630, (MTCY01A10.02c), len: 179 aa. Hypothetical unknown protein."	hypothetical protein	Contains pfam01951, DUF101, Protein of unknown function DUF101. The members of this family are uncharacterised. The alignment of these proteins contains several conserved polar residues that might be potential catalytic residues
Rv2631	8.07		NP_217147.2	10	conserved hypothetical protein	http://www.genome.ad.jp/dbget-bin/www_bget?mtu:Rv2631	http://www.sanger.ac.uk/Projects/M_tuberculosis/Gene_list/CDS/Rv2631.shtml	NP_217147.2	/note="Rv2631, (MTCY441.01, MTCY01A10.01c), len: 432 aa. Conserved hypothetical protein, highly similar to several conserved hypothetical proteins from various species e.g. O29399|AF0862 CONSERVED HYPOTHETICAL PROTEIN from Archaeoglobus fulgidus (482 aa), FASTA scores: opt: 1496, E(): 2.1e-80, (52.3% identity in 432 aa overlap) (has its N-terminus longer 30 aa); O27634|MTH1597 CONSERVED PROTEIN f…	conserved hypothetical protein
Rv2830c	8.735		NP_217346.1		NP_217346.1	5	insertion seqs and phages	NP_217346.1	/note="Rv2830c, (MTCY16B7.12), len: 71 aa. Hypothetical protein, some similarity to Z97182|MTCY19H5.26|Rv0596c Hypothetical protein from Mycobacterium tuberculosis (85 aa), FASTA scores: opt: 88, E(): 1.3, (41.7% identity in 36 aa overlap); and to PHD_BPP1|Q06253 bacteriophage P1 phd gene (73 aa), FASTA scores: opt: 79, E(): 3.8, (35.9% identity in 39 aa overlap)."	similar to phage P1 phd gene
Rv3126c	14.11		NP_217642.1	16	conserved hypothetical protein with an orthologue in M. bovis	http://www.genome.ad.jp/dbget-bin/www_bget?mtu:Rv3126c	http://www.sanger.ac.uk/Projects/M_tuberculosis/Gene_list/CDS/Rv3126c.shtml	NP_217642.1	/note="Rv3126c, (MTCY164.36c), unknown, len: 104 aa. Hypothetical unknown protein. Shortened version of MTCY164.36c, avoiding overlap."	hypothetical protein
Rv3127	14.055		NP_217643.1	10	conserved hypothetical protein	http://www.genome.ad.jp/dbget-bin/www_bget?mtu:Rv3127	http://www.sanger.ac.uk/Projects/M_tuberculosis/Gene_list/CDS/Rv3127.shtml	NP_217643.1	/note="Rv3127, (MTCY164.37), len: 344 aa. Hypothetical protein, highly similar to Mycobacterium tuberculosis protein O53476|Rv2032|MTV018.19 (331 aa), FASTA scores: opt: 1212, E(): 6e-69, (56.7% identity in 321 aa overlap), and also similar to P95195|MTCY03A2.27c (332 aa), FASTA scores: opt: 521, E(): 1.6e-25; (35.0% identity in 326 aa overlap). Some similarity to C-terminal half of hypothetical …	conserved hypothetical protein	Similar to COG0778: Nitroreductase
Rv3128c	16.35		pseudo	10	conserved hypothetical protein	http://www.genome.ad.jp/dbget-bin/www_bget?mtu:Rv3128c	http://www.sanger.ac.uk/Projects/M_tuberculosis/Gene_list/CDS/Rv3128c.shtml	pseudogene	/note="Rv3128c, (MTCY164.38c), len: 337 aa. Conserved hypothetical protein, similar to other conserved hypothetical proteins. This ORF corresponds to a fusion of MTCY164.38 and MTCY164.39c. Has in-frame amber stop codon but is similar throughout its length to Rv2807|MTCY16B7.36c|Z81331 CONSERVED HYPOTHETICAL PROTEIN from Mycobacterium tuberculosis (384 aa), FASTA scores: opt: 954, E(): 0, (47.2% …	conserved hypothetical protein
Rv3129	16.18		YP_177933.1	10	conserved hypothetical protein	http://www.genome.ad.jp/dbget-bin/www_bget?mtu:Rv3129	http://www.sanger.ac.uk/Projects/M_tuberculosis/Gene_list/CDS/Rv3129.shtml	YP_177933.1	/note="Rv3129, (MTCY164.40), len: 110 aa. Conserved hypothetical protein, with some similarity to various hypothetical proteins from Streptomyces coelicolor e.g. Q9RI34|SCJ12.26 HYPOTHETICAL 14.5 KDA PROTEIN (137 aa), FASTA scores: opt: 141, E(): 0.0016, (39.3% identity in 84 aa overlap); Q9RI49|SCJ12.09c HYPOTHETICAL 15.8 KDA PROTEIN (146 aa), FASTA scores: opt: 141, E(): 0.0017, (38.05% identit…	conserved hypothetical protein
Rv3130c	20.135	tgs1	NP_217646.1	10	conserved hypothetical protein	http://www.genome.ad.jp/dbget-bin/www_bget?mtu:Rv3130c	http://www.sanger.ac.uk/Projects/M_tuberculosis/Gene_list/CDS/Rv3130c.shtml	NP_217646.1	/note="Rv3130c, (MTCY03A2.28, MTCY164.41c), len: 463 aa. Conserved hypothetical protein, similar to several other hypothetical Mycobacterium tuberculosis strain H37Rv proteins e.g. O06795|YH60_MYCTU|Rv1760|MTCY28.26 HYPOTHETICAL 54.1 KDA PROTEIN (502 aa), FASTA scores: opt: 586, E(): 9.8e-29, (28.95% identity in 463 aa overlap)."	conserved hypothetical protein	Member of Uncharacterised protein family (UPF0089). This family of uncharacterised proteins is greatly expanded in Mycobacterium tuberculosis. The most conserved region of the proteins contains conserved histidine and aspartate residues suggesting a possible metal binding site suggestive of a protease activity (Bateman A. pers. obs.). Similar to tracylglycerol syntase, J Bact 2004, p. 5017-5030, …
Rv3131	16.055		NP_217647.1	10	conserved hypothetical protein	http://www.genome.ad.jp/dbget-bin/www_bget?mtu:Rv3131	http://www.sanger.ac.uk/Projects/M_tuberculosis/Gene_list/CDS/Rv3131.shtml	NP_217647.1	/note="Rv3131, (MTCY03A2.27c), len: 332 aa. Hypothetical protein, similar to other hypothetical bacterial proteins e.g. O53476|Rv2032|MTV018.19 (331 aa), FASTA scores: opt: 568, E(): 2.5e-27, (36.7% identity in 321 aa overlap); O05800|Rv3127|MTCY164.37 (344 aa), FASTA scores: opt: 521, E(): 1.9e-24, (34.95% identity in 326 aa overlap); Q9RI33|SCJ12.27c from Streptomyces coelicolor (335 aa), FASTA…	conserved hypothetical protein	Contains COG0778, NfnB, Nitroreductase [Energy production and conversion].
Rv3132c	13.815	devS	NP_217648.1	9	regulatory protein	http://www.genome.ad.jp/dbget-bin/www_bget?mtu:Rv3132c	http://www.sanger.ac.uk/Projects/M_tuberculosis/Gene_list/CDS/Rv3132c.shtml	NP_217648.1	/note="Rv3132c, (MTCY03A2.26), len: 578 aa. devS, membrane-bound two component sensor histidine kinase (EC 2.7.3.-) (see citations below; dev for Differentially Expressed in Virulent strain), similar to others two component sensors e.g. Q9RI43|SCJ12.15c PUTATIVE TWO-COMPONENT SENSOR from Streptomyces coelicolor (585 aa), FASTA scores: opt: 1305, E(): 2.5e-69, (41.35% identity in 573 aa overlap); …	sensor histidine kinase
Rv3133c	16.175	devR	NP_217649.1	9	regulatory protein	http://www.genome.ad.jp/dbget-bin/www_bget?mtu:Rv3133c	http://www.sanger.ac.uk/Projects/M_tuberculosis/Gene_list/CDS/Rv3133c.shtml	NP_217649.1	/note="Rv3133c, (MTCY03A2.25), len: 217 aa. devR, two component transcriptional regulator (see Dasgupta et al., 2000; dev for Differentially Expressed in Virulent strain), highly similar to several e.g. O85372|CPRR TWO COMPONENT REGULATOR from Rhodococcus sp. (212 aa), FASTA scores: opt: 868, E(): 6.2e-46, (65.05% identity in 206 aa overlap); Q9RI42|SCJ12.16c PUTATIVE LUXR FAMILY TWO-COMPONENT RE…	two-component response regulator
Rv3134c	19.29		NP_217650.1	10	conserved hypothetical protein	http://www.genome.ad.jp/dbget-bin/www_bget?mtu:Rv3134c	http://www.sanger.ac.uk/Projects/M_tuberculosis/Gene_list/CDS/Rv3134c.shtml	NP_217650.1	/note="Rv3134c, (MTCY03A2.240, len: 268 aa. Ala-, Val- rich protein (see citations below), related to other hypothetical Mycobacterium tuberculosis proteins e.g. O53474|Rv2028c|MTV018.15c (279 aa), FASTA scores: opt: 562, E(): 3.2e-28, (40.65% identity in 273 aa overlap); O06188|Rv2624c|MTCY01A10.08 (272 aa), FASTA scores: opt: 458, E(): 1.1e-21, (36.55% identity in 271 aa overlap); O53472|R2026c…	conserved hypothetical protein
Rv3841	12.49	bfrB	NP_218358.1	NP_218358.1	7	intermediary metabolism and respiration	http://www.genome.ad.jp/dbget-bin/www_bget?mtu:Rv3841	NP_218358.1	/note="Rv3841, (MTCY01A6.28c), len: 181 aa. Possible bfrB, bacterioferritin, similar to other ferritin or hypothetical proteins e.g. O26261|MTH158|RSGA FERRITIN LIKE PROTEIN from Methanothermobacter thermautotrophicus (171 aa), FASTA scores: opt: 277, E(): 6.6e-11, (30.1% identity in 166 aa overlap); Q99SZ3|SA1709 HYPOTHETICAL PROTEIN from Staphylococcus aureus subsp. aureus N315 (166 aa), FASTA …	bacterioferritin
*Annotations from one or more of the following sources
COG - Clusters of Orthologous Groups. Tatusov RL, Koonin EV, Lipman DJ. (1997) A genomic perspective on protein families. Science 278:631-7.
	Tatusov RL, Fedorova ND, Jackson JD, Jacobs AR, Kiryutin B, Koonin EV, Krylov DM, Mazumder R, Mekhedov SL, Nikolskaya AN, Rao BS, Smirnov S, Sverdlov AV, Vasudevan S, Wolf YI, Yin JJ, Natale DA. (2003) The COG database: an updated version includes eukaryotes. BMC Bioinformatics.4:41.
	http://www.ncbi.nlm.nih.gov/COG/
Pfam - Protein Families Database. Alex Bateman, Lachlan Coin, Richard Durbin, Robert D. Finn, Volker Hollich, Sam Griffiths-Jones, Ajay Khanna, Mhairi Marshall, Simon Moxon, Erik L. L. Sonnhammer, David J. Studholme, Corin Yeats and Sean R. Eddy (2004) The Pfam Protein Families Database. Nucleic Acids Research. Database Issue 32:D138-D141
	http://www.sanger.ac.uk/Software/Pfam/
CDD - Conserved Domain Database. Marchler-Bauer A, Bryant SH (2004). CD-Search: protein domain annotations on the fly. Nucleic Acids Res.32(W)327-331.
	http://www.ncbi.nlm.nih.gov/entrez/query.fcgi?db=cdd
