# Supplementary material for: Identification of gene targets against dormant phase Mycobacterium tuberculosis infections
Source: BMC Infect Dis. 2007 Jul 26;7:84. doi: 10.1186/1471-2334-7-84 (PMC1950094; doi:10.1186/1471-2334-7-84)
Supplement: Additional file 3 — Scoring and annotations for ATP synthase subunit genes. Searchable table of scoring results for genes encoding various ATP subunits in the Mycobacterium tuberculosis genome. [file 1471-2334-7-84-S3.xls]

## Sheet: TABLE S3 ATP synthase
Table S3. Scoring and annotations for ATP synthase subunit genes.
Rv number		Up-regula-tion Score	Down-regula-tion Score	Growth-attenua-tion Score	Gene ID	Protein ID	Brief Annotation
	F1FO ATP synthase
Rv1308	0	0	-14.68	4.95	atpA	NP_215824.1	ATP synthase [alpha] chain
Rv1304	0	0.97	-15.56	4.825	atpB	NP_215820.1	ATP synthase a chain
Rv1311	0	3.465	-9.49	3.66	atpC	NP_215827.1	ATP synthase [epsilon] chain
Rv1310	0	0	-15.32	4.55	atpD	NP_215826.1	ATP synthase [beta] chain
Rv1305	0	0	-12.87	2.45	atpE	NP_215821.1	ATP synthase c chain
Rv1306	0	0	-15.845	4.745	atpF	NP_215822.1	ATP synthase b chain
Rv1309	0	0	-13.2	4.525	atpG	NP_215825.1	ATP synthase [gamma] chain
Rv1307	0	0	-11.865	4.59	atpH	NP_215823.1	ATP synthase [delta] chain
